# Supplementary material for: Recent loss of the Dim2 DNA methyltransferase decreases mutation rate in repeats and changes evolutionary trajectory in a fungal pathogen
Source: PLoS Genet. 2021 Mar 22;17(3):e1009448. doi: 10.1371/journal.pgen.1009448 (PMC8016269; doi:10.1371/journal.pgen.1009448)
Supplement: S6 Table — Listed are GC and AT content, number of 5mC sites (pooled data from WGBS of all three replicates) and number of SNPs (pooled data from all 40 replicates) in 500 bp windows. (XLSX) [file pgen.1009448.s017.xlsx]

## Sheet: Sheet1
Table S6. Genome-wide occurence of 5mC and SNPs in Zt10. Listed are GC and AT content, number of 5mC sites (pooled data from WGBS of all three replicates) and number of SNPs (pooled data from all 40 replicates) in 500 bp windows.
unitig	start	stop	AT	GC	5mC	SNPs
unitig_0_quiver	0	500	0.606	0.394	0	0
unitig_0_quiver	500	1000	0.59	0.41	0	0
unitig_0_quiver	1000	1500	0.624	0.376	6	0
unitig_0_quiver	1500	2000	0.658	0.342	3	0
unitig_0_quiver	2000	2500	0.614	0.386	9	0
unitig_0_quiver	2500	3000	0.628	0.372	5	0
unitig_0_quiver	3000	3500	0.576	0.424	27	0
unitig_0_quiver	3500	4000	0.63	0.37	18	4
unitig_0_quiver	4000	4500	0.542	0.458	42	0
unitig_0_quiver	4500	5000	0.488	0.512	42	1
unitig_0_quiver	5000	5500	0.52	0.48	52	0
unitig_0_quiver	5500	6000	0.512	0.488	31	0
unitig_0_quiver	6000	6500	0.502	0.498	35	1
unitig_0_quiver	6500	7000	0.534	0.466	43	0
unitig_0_quiver	7000	7500	0.5	0.5	31	0
unitig_0_quiver	7500	8000	0.518	0.482	31	2
unitig_0_quiver	8000	8500	0.506	0.494	72	1
unitig_0_quiver	8500	9000	0.52	0.48	40	1
unitig_0_quiver	9000	9500	0.492	0.508	65	0
unitig_0_quiver	9500	10000	0.518	0.482	68	0
unitig_0_quiver	10000	10500	0.508	0.492	76	1
unitig_0_quiver	10500	11000	0.53	0.47	54	1
unitig_0_quiver	11000	11500	0.552	0.448	29	1
unitig_0_quiver	11500	12000	0.486	0.514	46	1
unitig_0_quiver	12000	12500	0.532	0.468	25	0
unitig_0_quiver	12500	13000	0.594	0.406	13	1
unitig_0_quiver	13000	13500	0.52	0.48	31	0
unitig_0_quiver	13500	14000	0.564	0.436	26	2
unitig_0_quiver	14000	14500	0.536	0.464	42	0
unitig_0_quiver	14500	15000	0.58	0.42	11	0
unitig_0_quiver	15000	15500	0.554	0.446	34	1
unitig_0_quiver	15500	16000	0.556	0.444	24	1
unitig_0_quiver	16000	16500	0.568	0.432	27	1
unitig_0_quiver	16500	17000	0.548	0.452	33	0
unitig_0_quiver	17000	17500	0.616	0.384	21	1
unitig_0_quiver	17500	18000	0.544	0.456	49	0
unitig_0_quiver	18000	18500	0.57	0.43	36	0
unitig_0_quiver	18500	19000	0.64	0.36	20	1
unitig_0_quiver	19000	19500	0.58	0.42	43	0
unitig_0_quiver	19500	20000	0.534	0.466	30	0
unitig_0_quiver	20000	20500	0.562	0.438	43	0
unitig_0_quiver	20500	21000	0.592	0.408	62	0
unitig_0_quiver	21000	21500	0.624	0.376	49	0
unitig_0_quiver	21500	22000	0.622	0.378	26	1
unitig_0_quiver	22000	22500	0.448	0.552	0	0
unitig_0_quiver	22500	23000	0.464	0.536	0	0
unitig_0_quiver	23000	23500	0.448	0.552	0	0
unitig_0_quiver	23500	24000	0.482	0.518	0	0
unitig_0_quiver	24000	24500	0.442	0.558	0	0
unitig_0_quiver	24500	25000	0.436	0.564	0	0
unitig_0_quiver	25000	25500	0.434	0.566	0	0
unitig_0_quiver	25500	26000	0.41	0.59	0	0
unitig_0_quiver	26000	26500	0.426	0.574	0	0
unitig_0_quiver	26500	27000	0.438	0.562	0	0
unitig_0_quiver	27000	27500	0.418	0.582	0	0
unitig_0_quiver	27500	28000	0.414	0.586	0	0
unitig_0_quiver	28000	28500	0.472	0.528	0	0
unitig_0_quiver	28500	29000	0.498	0.502	0	0
unitig_0_quiver	29000	29500	0.488	0.512	0	0
unitig_0_quiver	29500	30000	0.426	0.574	0	0
unitig_0_quiver	30000	30500	0.49	0.51	0	0
unitig_0_quiver	30500	31000	0.49	0.51	0	0
unitig_0_quiver	31000	31500	0.494	0.506	0	0
unitig_0_quiver	31500	32000	0.424	0.576	0	0
unitig_0_quiver	32000	32500	0.452	0.548	0	0
unitig_0_quiver	32500	33000	0.426	0.574	0	0
unitig_0_quiver	33000	33500	0.462	0.538	0	0
unitig_0_quiver	33500	34000	0.444	0.556	0	0
unitig_0_quiver	34000	34500	0.49	0.51	0	0
unitig_0_quiver	34500	35000	0.496	0.504	0	0
unitig_0_quiver	35000	35500	0.62	0.38	47	0
unitig_0_quiver	35500	36000	0.598	0.402	35	0
unitig_0_quiver	36000	36500	0.598	0.402	49	0
unitig_0_quiver	36500	37000	0.57	0.43	73	1
unitig_0_quiver	37000	37500	0.572	0.428	68	2
unitig_0_quiver	37500	38000	0.554	0.446	56	1
unitig_0_quiver	38000	38500	0.514	0.486	62	0
unitig_0_quiver	38500	39000	0.55	0.45	42	0
unitig_0_quiver	39000	39500	0.62	0.38	64	0
unitig_0_quiver	39500	40000	0.586	0.414	52	0
unitig_0_quiver	40000	40500	0.532	0.468	90	0
unitig_0_quiver	40500	41000	0.604	0.396	35	0
unitig_0_quiver	41000	41500	0.576	0.424	32	0
unitig_0_quiver	41500	42000	0.626	0.374	23	0
unitig_0_quiver	42000	42500	0.464	0.536	0	0
unitig_0_quiver	42500	43000	0.466	0.534	0	0
unitig_0_quiver	43000	43500	0.398	0.602	0	0
unitig_0_quiver	43500	44000	0.43	0.57	0	0
unitig_0_quiver	44000	44500	0.452	0.548	0	0
unitig_0_quiver	44500	45000	0.404	0.596	0	0
unitig_0_quiver	45000	45500	0.436	0.564	0	0
unitig_0_quiver	45500	46000	0.462	0.538	0	0
unitig_0_quiver	46000	46500	0.446	0.554	0	0
unitig_0_quiver	46500	47000	0.454	0.546	0	0
unitig_0_quiver	47000	47500	0.466	0.534	0	0
unitig_0_quiver	47500	48000	0.46	0.54	0	0
unitig_0_quiver	48000	48500	0.422	0.578	0	0
unitig_0_quiver	48500	49000	0.424	0.576	0	0
unitig_0_quiver	49000	49500	0.502	0.498	0	0
unitig_0_quiver	49500	50000	0.406	0.594	0	0
unitig_0_quiver	50000	50500	0.394	0.606	0	0
unitig_0_quiver	50500	51000	0.444	0.556	0	0
unitig_0_quiver	51000	51500	0.474	0.526	0	0
unitig_0_quiver	51500	52000	0.486	0.514	0	0
unitig_0_quiver	52000	52500	0.458	0.542	0	0
unitig_0_quiver	52500	53000	0.434	0.566	0	0
unitig_0_quiver	53000	53500	0.456	0.544	0	0
unitig_0_quiver	53500	54000	0.466	0.534	0	0
unitig_0_quiver	54000	54500	0.5	0.5	0	0
unitig_0_quiver	54500	55000	0.426	0.574	0	0
unitig_0_quiver	55000	55500	0.432	0.568	0	0
unitig_0_quiver	55500	56000	0.388	0.612	0	0
unitig_0_quiver	56000	56500	0.506	0.494	0	0
unitig_0_quiver	56500	57000	0.418	0.582	0	0
unitig_0_quiver	57000	57500	0.474	0.526	0	0
unitig_0_quiver	57500	58000	0.458	0.542	0	0
unitig_0_quiver	58000	58500	0.45	0.55	0	0
unitig_0_quiver	58500	59000	0.438	0.562	0	0
unitig_0_quiver	59000	59500	0.474	0.526	0	0
unitig_0_quiver	59500	60000	0.454	0.546	0	0
unitig_0_quiver	60000	60500	0.452	0.548	0	0
unitig_0_quiver	60500	61000	0.494	0.506	0	0
unitig_0_quiver	61000	61500	0.384	0.616	0	0
unitig_0_quiver	61500	62000	0.376	0.624	0	0
unitig_0_quiver	62000	62500	0.43	0.57	0	0
unitig_0_quiver	62500	63000	0.434	0.566	0	0
unitig_0_quiver	63000	63500	0.462	0.538	0	0
unitig_0_quiver	63500	64000	0.434	0.566	0	0
unitig_0_quiver	64000	64500	0.452	0.548	0	0
unitig_0_quiver	64500	65000	0.408	0.592	0	0
unitig_0_quiver	65000	65500	0.524	0.476	0	0
unitig_0_quiver	65500	66000	0.452	0.548	0	0
unitig_0_quiver	66000	66500	0.492	0.508	0	0
unitig_0_quiver	66500	67000	0.454	0.546	0	0
unitig_0_quiver	67000	67500	0.422	0.578	0	0
unitig_0_quiver	67500	68000	0.552	0.448	49	0
unitig_0_quiver	68000	68500	0.516	0.484	75	0
unitig_0_quiver	68500	69000	0.57	0.43	64	0
unitig_0_quiver	69000	69500	0.578	0.422	71	0
unitig_0_quiver	69500	70000	0.584	0.416	37	1
unitig_0_quiver	70000	70500	0.598	0.402	54	0
unitig_0_quiver	70500	71000	0.558	0.442	52	0
unitig_0_quiver	71000	71500	0.464	0.536	0	0
unitig_0_quiver	71500	72000	0.452	0.548	0	0
unitig_0_quiver	72000	72500	0.474	0.526	0	0
unitig_0_quiver	72500	73000	0.51	0.49	0	0
unitig_0_quiver	73000	73500	0.514	0.486	0	0
unitig_0_quiver	73500	74000	0.412	0.588	0	0
unitig_0_quiver	74000	74500	0.424	0.576	0	0
unitig_0_quiver	74500	75000	0.496	0.504	0	0
unitig_0_quiver	75000	75500	0.506	0.494	0	0
unitig_0_quiver	75500	76000	0.442	0.558	0	0
unitig_0_quiver	76000	76500	0.45	0.55	0	0
unitig_0_quiver	76500	77000	0.42	0.58	0	0
unitig_0_quiver	77000	77500	0.488	0.512	0	0
unitig_0_quiver	77500	78000	0.474	0.526	0	0
unitig_0_quiver	78000	78500	0.474	0.526	0	0
unitig_0_quiver	78500	79000	0.436	0.564	0	0
unitig_0_quiver	79000	79500	0.474	0.526	0	0
unitig_0_quiver	79500	80000	0.4	0.6	0	0
unitig_0_quiver	80000	80500	0.396	0.604	0	0
unitig_0_quiver	80500	81000	0.442	0.558	0	0
unitig_0_quiver	81000	81500	0.45	0.55	0	0
unitig_0_quiver	81500	82000	0.406	0.594	0	0
unitig_0_quiver	82000	82500	0.502	0.498	0	0
unitig_0_quiver	82500	83000	0.44	0.56	0	0
unitig_0_quiver	83000	83500	0.472	0.528	0	0
unitig_0_quiver	83500	84000	0.442	0.558	0	0
unitig_0_quiver	84000	84500	0.474	0.526	0	0
unitig_0_quiver	84500	85000	0.474	0.526	0	0
unitig_0_quiver	85000	85500	0.498	0.502	0	0
unitig_0_quiver	85500	86000	0.486	0.514	0	0
unitig_0_quiver	86000	86500	0.49	0.51	0	0
unitig_0_quiver	86500	87000	0.436	0.564	0	0
unitig_0_quiver	87000	87500	0.446	0.554	0	0
unitig_0_quiver	87500	88000	0.478	0.522	0	0
unitig_0_quiver	88000	88500	0.478	0.522	0	0
unitig_0_quiver	88500	89000	0.496	0.504	0	0
unitig_0_quiver	89000	89500	0.454	0.546	0	0
unitig_0_quiver	89500	90000	0.45	0.55	0	0
unitig_0_quiver	90000	90500	0.486	0.514	0	0
unitig_0_quiver	90500	91000	0.488	0.512	0	0
unitig_0_quiver	91000	91500	0.48	0.52	0	0
unitig_0_quiver	91500	92000	0.436	0.564	0	0
unitig_0_quiver	92000	92500	0.508	0.492	0	0
unitig_0_quiver	92500	93000	0.466	0.534	0	0
unitig_0_quiver	93000	93500	0.644	0.356	3	0
unitig_0_quiver	93500	94000	0.706	0.294	0	0
unitig_0_quiver	94000	94500	0.724	0.276	0	0
unitig_0_quiver	94500	95000	0.71	0.29	1	0
unitig_0_quiver	95000	95500	0.684	0.316	0	1
unitig_0_quiver	95500	96000	0.672	0.328	4	0
unitig_0_quiver	96000	96500	0.68	0.32	2	0
unitig_0_quiver	96500	97000	0.722	0.278	0	0
unitig_0_quiver	97000	97500	0.722	0.278	0	0
unitig_0_quiver	97500	98000	0.704	0.296	3	0
unitig_0_quiver	98000	98500	0.694	0.306	1	0
unitig_0_quiver	98500	99000	0.706	0.294	0	0
unitig_0_quiver	99000	99500	0.654	0.346	0	0
unitig_0_quiver	99500	100000	0.424	0.576	0	0
unitig_0_quiver	100000	100500	0.476	0.524	0	0
unitig_0_quiver	100500	101000	0.442	0.558	0	0
unitig_0_quiver	101000	101500	0.454	0.546	0	0
unitig_0_quiver	101500	102000	0.456	0.544	0	0
unitig_0_quiver	102000	102500	0.454	0.546	0	0
unitig_0_quiver	102500	103000	0.48	0.52	0	0
unitig_0_quiver	103000	103500	0.42	0.58	0	0
unitig_0_quiver	103500	104000	0.474	0.526	0	0
unitig_0_quiver	104000	104500	0.436	0.564	0	0
unitig_0_quiver	104500	105000	0.386	0.614	0	0
unitig_0_quiver	105000	105500	0.428	0.572	0	0
unitig_0_quiver	105500	106000	0.428	0.572	0	0
unitig_0_quiver	106000	106500	0.44	0.56	0	0
unitig_0_quiver	106500	107000	0.448	0.552	0	0
unitig_0_quiver	107000	107500	0.434	0.566	0	0
unitig_0_quiver	107500	108000	0.438	0.562	0	0
unitig_0_quiver	108000	108500	0.496	0.504	0	0
unitig_0_quiver	108500	109000	0.448	0.552	0	0
unitig_0_quiver	109000	109500	0.45	0.55	0	0
unitig_0_quiver	109500	110000	0.46	0.54	0	0
unitig_0_quiver	110000	110500	0.442	0.558	0	0
unitig_0_quiver	110500	111000	0.46	0.54	0	0
unitig_0_quiver	111000	111500	0.418	0.582	0	0
unitig_0_quiver	111500	112000	0.462	0.538	0	0
unitig_0_quiver	112000	112500	0.436	0.564	0	0
unitig_0_quiver	112500	113000	0.49	0.51	0	0
unitig_0_quiver	113000	113500	0.456	0.544	0	0
unitig_0_quiver	113500	114000	0.404	0.596	0	0
unitig_0_quiver	114000	114500	0.432	0.568	0	0
unitig_0_quiver	114500	115000	0.474	0.526	0	0
unitig_0_quiver	115000	115500	0.42	0.58	0	0
unitig_0_quiver	115500	116000	0.446	0.554	0	0
unitig_0_quiver	116000	116500	0.502	0.498	0	0
unitig_0_quiver	116500	117000	0.468	0.532	0	0
unitig_0_quiver	117000	117500	0.454	0.546	0	0
unitig_0_quiver	117500	118000	0.45	0.55	0	0
unitig_0_quiver	118000	118500	0.482	0.518	0	0
unitig_0_quiver	118500	119000	0.486	0.514	0	0
unitig_0_quiver	119000	119500	0.504	0.496	0	0
unitig_0_quiver	119500	120000	0.458	0.542	0	0
unitig_0_quiver	120000	120500	0.492	0.508	0	0
unitig_0_quiver	120500	121000	0.482	0.518	0	0
unitig_0_quiver	121000	121500	0.456	0.544	0	0
unitig_0_quiver	121500	122000	0.47	0.53	0	0
unitig_0_quiver	122000	122500	0.462	0.538	0	0
unitig_0_quiver	122500	123000	0.458	0.542	0	0
unitig_0_quiver	123000	123500	0.466	0.534	0	0
unitig_0_quiver	123500	124000	0.482	0.518	0	0
unitig_0_quiver	124000	124500	0.42	0.58	0	0
unitig_0_quiver	124500	125000	0.402	0.598	0	0
unitig_0_quiver	125000	125500	0.468	0.532	0	0
unitig_0_quiver	125500	126000	0.414	0.586	0	0
unitig_0_quiver	126000	126500	0.428	0.572	0	0
unitig_0_quiver	126500	127000	0.426	0.574	0	0
unitig_0_quiver	127000	127500	0.502	0.498	0	0
unitig_0_quiver	127500	128000	0.466	0.534	0	0
unitig_0_quiver	128000	128500	0.45	0.55	0	0
unitig_0_quiver	128500	129000	0.442	0.558	0	0
unitig_0_quiver	129000	129500	0.518	0.482	0	0
unitig_0_quiver	129500	130000	0.462	0.538	0	0
unitig_0_quiver	130000	130500	0.462	0.538	0	0
unitig_0_quiver	130500	131000	0.462	0.538	0	0
unitig_0_quiver	131000	131500	0.458	0.542	0	0
unitig_0_quiver	131500	132000	0.456	0.544	0	0
unitig_0_quiver	132000	132500	0.436	0.564	0	0
unitig_0_quiver	132500	133000	0.438	0.562	0	0
unitig_0_quiver	133000	133500	0.38	0.62	0	0
unitig_0_quiver	133500	134000	0.452	0.548	0	0
unitig_0_quiver	134000	134500	0.444	0.556	0	0
unitig_0_quiver	134500	135000	0.372	0.628	0	0
unitig_0_quiver	135000	135500	0.444	0.556	0	0
unitig_0_quiver	135500	136000	0.504	0.496	0	0
unitig_0_quiver	136000	136500	0.434	0.566	0	0
unitig_0_quiver	136500	137000	0.482	0.518	0	0
unitig_0_quiver	137000	137500	0.386	0.614	0	0
unitig_0_quiver	137500	138000	0.368	0.632	0	0
unitig_0_quiver	138000	138500	0.466	0.534	0	0
unitig_0_quiver	138500	139000	0.456	0.544	0	0
unitig_0_quiver	139000	139500	0.432	0.568	0	0
unitig_0_quiver	139500	140000	0.374	0.626	0	0
unitig_0_quiver	140000	140500	0.464	0.536	0	0
unitig_0_quiver	140500	141000	0.428	0.572	0	0
unitig_0_quiver	141000	141500	0.414	0.586	0	0
unitig_0_quiver	141500	142000	0.44	0.56	0	0
unitig_0_quiver	142000	142500	0.474	0.526	0	0
unitig_0_quiver	142500	143000	0.444	0.556	0	0
unitig_0_quiver	143000	143500	0.456	0.544	0	0
unitig_0_quiver	143500	144000	0.458	0.542	0	0
unitig_0_quiver	144000	144500	0.496	0.504	0	0
unitig_0_quiver	144500	145000	0.468	0.532	0	0
unitig_0_quiver	145000	145500	0.468	0.532	0	0
unitig_0_quiver	145500	146000	0.48	0.52	0	0
unitig_0_quiver	146000	146500	0.484	0.516	0	0
unitig_0_quiver	146500	147000	0.428	0.572	0	0
unitig_0_quiver	147000	147500	0.5	0.5	0	0
unitig_0_quiver	147500	148000	0.476	0.524	0	0
unitig_0_quiver	148000	148500	0.438	0.562	0	0
unitig_0_quiver	148500	149000	0.468	0.532	0	0
unitig_0_quiver	149000	149500	0.472	0.528	0	0
unitig_0_quiver	149500	150000	0.436	0.564	0	0
unitig_0_quiver	150000	150500	0.452	0.548	0	0
unitig_0_quiver	150500	151000	0.464	0.536	0	0
unitig_0_quiver	151000	151500	0.482	0.518	0	0
unitig_0_quiver	151500	152000	0.5	0.5	0	0
unitig_0_quiver	152000	152500	0.48	0.52	0	0
unitig_0_quiver	152500	153000	0.484	0.516	0	0
unitig_0_quiver	153000	153500	0.47	0.53	0	0
unitig_0_quiver	153500	154000	0.434	0.566	0	0
unitig_0_quiver	154000	154500	0.478	0.522	0	0
unitig_0_quiver	154500	155000	0.45	0.55	0	0
unitig_0_quiver	155000	155500	0.476	0.524	0	0
unitig_0_quiver	155500	156000	0.46	0.54	0	0
unitig_0_quiver	156000	156500	0.46	0.54	0	0
unitig_0_quiver	156500	157000	0.428	0.572	0	0
unitig_0_quiver	157000	157500	0.472	0.528	0	0
unitig_0_quiver	157500	158000	0.464	0.536	0	0
unitig_0_quiver	158000	158500	0.488	0.512	0	0
unitig_0_quiver	158500	159000	0.476	0.524	0	0
unitig_0_quiver	159000	159500	0.436	0.564	0	0
unitig_0_quiver	159500	160000	0.432	0.568	0	0
unitig_0_quiver	160000	160500	0.404	0.596	0	0
unitig_0_quiver	160500	161000	0.476	0.524	0	0
unitig_0_quiver	161000	161500	0.458	0.542	0	0
unitig_0_quiver	161500	162000	0.476	0.524	0	0
unitig_0_quiver	162000	162500	0.454	0.546	0	0
unitig_0_quiver	162500	163000	0.424	0.576	0	0
unitig_0_quiver	163000	163500	0.45	0.55	0	0
unitig_0_quiver	163500	164000	0.438	0.562	0	0
unitig_0_quiver	164000	164500	0.452	0.548	0	0
unitig_0_quiver	164500	165000	0.41	0.59	0	0
unitig_0_quiver	165000	165500	0.426	0.574	0	0
unitig_0_quiver	165500	166000	0.458	0.542	0	0
unitig_0_quiver	166000	166500	0.434	0.566	0	0
unitig_0_quiver	166500	167000	0.464	0.536	0	0
unitig_0_quiver	167000	167500	0.474	0.526	0	0
unitig_0_quiver	167500	168000	0.482	0.518	0	0
unitig_0_quiver	168000	168500	0.454	0.546	0	0
unitig_0_quiver	168500	169000	0.416	0.584	0	0
unitig_0_quiver	169000	169500	0.434	0.566	0	0
unitig_0_quiver	169500	170000	0.426	0.574	0	0
unitig_0_quiver	170000	170500	0.422	0.578	0	0
unitig_0_quiver	170500	171000	0.486	0.514	0	0
unitig_0_quiver	171000	171500	0.468	0.532	0	0
unitig_0_quiver	171500	172000	0.466	0.534	0	0
unitig_0_quiver	172000	172500	0.478	0.522	0	0
unitig_0_quiver	172500	173000	0.48	0.52	0	0
unitig_0_quiver	173000	173500	0.506	0.494	0	0
unitig_0_quiver	173500	174000	0.468	0.532	0	0
unitig_0_quiver	174000	174500	0.474	0.526	0	0
unitig_0_quiver	174500	175000	0.506	0.494	0	0
unitig_0_quiver	175000	175500	0.474	0.526	0	0
unitig_0_quiver	175500	176000	0.496	0.504	0	0
unitig_0_quiver	176000	176500	0.476	0.524	0	0
unitig_0_quiver	176500	177000	0.53	0.47	0	0
unitig_0_quiver	177000	177500	0.464	0.536	0	0
unitig_0_quiver	177500	178000	0.452	0.548	0	0
unitig_0_quiver	178000	178500	0.452	0.548	0	0
unitig_0_quiver	178500	179000	0.468	0.532	0	0
unitig_0_quiver	179000	179500	0.464	0.536	0	0
unitig_0_quiver	179500	180000	0.462	0.538	0	0
unitig_0_quiver	180000	180500	0.452	0.548	0	0
unitig_0_quiver	180500	181000	0.466	0.534	0	0
unitig_0_quiver	181000	181500	0.434	0.566	0	0
unitig_0_quiver	181500	182000	0.464	0.536	0	0
unitig_0_quiver	182000	182500	0.464	0.536	0	0
unitig_0_quiver	182500	183000	0.444	0.556	0	0
unitig_0_quiver	183000	183500	0.468	0.532	0	0
unitig_0_quiver	183500	184000	0.438	0.562	0	0
unitig_0_quiver	184000	184500	0.418	0.582	0	0
unitig_0_quiver	184500	185000	0.486	0.514	0	0
unitig_0_quiver	185000	185500	0.462	0.538	0	0
unitig_0_quiver	185500	186000	0.46	0.54	0	0
unitig_0_quiver	186000	186500	0.466	0.534	0	0
unitig_0_quiver	186500	187000	0.486	0.514	0	0
unitig_0_quiver	187000	187500	0.452	0.548	0	0
unitig_0_quiver	187500	188000	0.466	0.534	0	0
unitig_0_quiver	188000	188500	0.434	0.566	0	0
unitig_0_quiver	188500	189000	0.4	0.6	0	0
unitig_0_quiver	189000	189500	0.418	0.582	0	0
unitig_0_quiver	189500	190000	0.456	0.544	0	0
unitig_0_quiver	190000	190500	0.46	0.54	0	0
unitig_0_quiver	190500	191000	0.438	0.562	0	0
unitig_0_quiver	191000	191500	0.476	0.524	0	0
unitig_0_quiver	191500	192000	0.476	0.524	0	0
unitig_0_quiver	192000	192500	0.476	0.524	0	0
unitig_0_quiver	192500	193000	0.464	0.536	0	0
unitig_0_quiver	193000	193500	0.464	0.536	0	0
unitig_0_quiver	193500	194000	0.466	0.534	0	0
unitig_0_quiver	194000	194500	0.462	0.538	0	0
unitig_0_quiver	194500	195000	0.44	0.56	0	0
unitig_0_quiver	195000	195500	0.432	0.568	0	0
unitig_0_quiver	195500	196000	0.434	0.566	0	0
unitig_0_quiver	196000	196500	0.458	0.542	0	0
unitig_0_quiver	196500	197000	0.49	0.51	0	0
unitig_0_quiver	197000	197500	0.464	0.536	0	0
unitig_0_quiver	197500	198000	0.454	0.546	0	0
unitig_0_quiver	198000	198500	0.5	0.5	0	0
unitig_0_quiver	198500	199000	0.396	0.604	0	0
unitig_0_quiver	199000	199500	0.422	0.578	0	0
unitig_0_quiver	199500	200000	0.474	0.526	0	0
unitig_0_quiver	200000	200500	0.45	0.55	0	0
unitig_0_quiver	200500	201000	0.428	0.572	0	0
unitig_0_quiver	201000	201500	0.46	0.54	0	0
unitig_0_quiver	201500	202000	0.426	0.574	0	0
unitig_0_quiver	202000	202500	0.5	0.5	0	0
unitig_0_quiver	202500	203000	0.468	0.532	0	0
unitig_0_quiver	203000	203500	0.458	0.542	0	0
unitig_0_quiver	203500	204000	0.442	0.558	0	0
unitig_0_quiver	204000	204500	0.43	0.57	0	0
unitig_0_quiver	204500	205000	0.47	0.53	0	0
unitig_0_quiver	205000	205500	0.466	0.534	0	0
unitig_0_quiver	205500	206000	0.506	0.494	0	0
unitig_0_quiver	206000	206500	0.468	0.532	0	0
unitig_0_quiver	206500	207000	0.412	0.588	0	0
unitig_0_quiver	207000	207500	0.444	0.556	0	0
unitig_0_quiver	207500	208000	0.452	0.548	0	0
unitig_0_quiver	208000	208500	0.428	0.572	0	0
unitig_0_quiver	208500	209000	0.518	0.482	0	0
unitig_0_quiver	209000	209500	0.422	0.578	0	0
unitig_0_quiver	209500	210000	0.454	0.546	0	0
unitig_0_quiver	210000	210500	0.468	0.532	0	0
unitig_0_quiver	210500	211000	0.438	0.562	0	0
unitig_0_quiver	211000	211500	0.42	0.58	0	0
unitig_0_quiver	211500	212000	0.426	0.574	0	0
unitig_0_quiver	212000	212500	0.426	0.574	0	0
unitig_0_quiver	212500	213000	0.54	0.46	0	0
unitig_0_quiver	213000	213500	0.444	0.556	0	0
unitig_0_quiver	213500	214000	0.49	0.51	0	0
unitig_0_quiver	214000	214500	0.462	0.538	0	0
unitig_0_quiver	214500	215000	0.428	0.572	0	0
unitig_0_quiver	215000	215500	0.412	0.588	0	0
unitig_0_quiver	215500	216000	0.46	0.54	0	0
unitig_0_quiver	216000	216500	0.428	0.572	0	0
unitig_0_quiver	216500	217000	0.482	0.518	0	0
unitig_0_quiver	217000	217500	0.4	0.6	0	0
unitig_0_quiver	217500	218000	0.484	0.516	0	0
unitig_0_quiver	218000	218500	0.482	0.518	0	0
unitig_0_quiver	218500	219000	0.428	0.572	0	0
unitig_0_quiver	219000	219500	0.492	0.508	0	0
unitig_0_quiver	219500	220000	0.476	0.524	0	0
unitig_0_quiver	220000	220500	0.462	0.538	0	0
unitig_0_quiver	220500	221000	0.484	0.516	0	0
unitig_0_quiver	221000	221500	0.45	0.55	0	0
unitig_0_quiver	221500	222000	0.504	0.496	0	0
unitig_0_quiver	222000	222500	0.472	0.528	0	0
unitig_0_quiver	222500	223000	0.464	0.536	0	0
unitig_0_quiver	223000	223500	0.482	0.518	0	0
unitig_0_quiver	223500	224000	0.496	0.504	0	0
unitig_0_quiver	224000	224500	0.482	0.518	0	0
unitig_0_quiver	224500	225000	0.478	0.522	0	0
unitig_0_quiver	225000	225500	0.458	0.542	0	0
unitig_0_quiver	225500	226000	0.474	0.526	0	0
unitig_0_quiver	226000	226500	0.46	0.54	0	0
unitig_0_quiver	226500	227000	0.48	0.52	0	0
unitig_0_quiver	227000	227500	0.452	0.548	0	0
unitig_0_quiver	227500	228000	0.504	0.496	0	0
unitig_0_quiver	228000	228500	0.456	0.544	0	0
unitig_0_quiver	228500	229000	0.47	0.53	0	0
unitig_0_quiver	229000	229500	0.464	0.536	0	0
unitig_0_quiver	229500	230000	0.456	0.544	0	0
unitig_0_quiver	230000	230500	0.432	0.568	0	0
unitig_0_quiver	230500	231000	0.484	0.516	0	0
unitig_0_quiver	231000	231500	0.486	0.514	0	0
unitig_0_quiver	231500	232000	0.484	0.516	0	0
unitig_0_quiver	232000	232500	0.498	0.502	0	0
unitig_0_quiver	232500	233000	0.462	0.538	0	0
unitig_0_quiver	233000	233500	0.448	0.552	0	0
unitig_0_quiver	233500	234000	0.466	0.534	0	0
unitig_0_quiver	234000	234500	0.474	0.526	0	0
unitig_0_quiver	234500	235000	0.45	0.55	0	0
unitig_0_quiver	235000	235500	0.462	0.538	0	0
unitig_0_quiver	235500	236000	0.472	0.528	0	0
unitig_0_quiver	236000	236500	0.474	0.526	0	0
unitig_0_quiver	236500	237000	0.426	0.574	0	0
unitig_0_quiver	237000	237500	0.418	0.582	0	0
unitig_0_quiver	237500	238000	0.424	0.576	0	0
unitig_0_quiver	238000	238500	0.504	0.496	0	0
unitig_0_quiver	238500	239000	0.426	0.574	0	0
unitig_0_quiver	239000	239500	0.452	0.548	0	0
unitig_0_quiver	239500	240000	0.42	0.58	0	0
unitig_0_quiver	240000	240500	0.402	0.598	0	0
unitig_0_quiver	240500	241000	0.422	0.578	0	0
unitig_0_quiver	241000	241500	0.45	0.55	0	0
unitig_0_quiver	241500	242000	0.422	0.578	0	0
unitig_0_quiver	242000	242500	0.482	0.518	0	0
unitig_0_quiver	242500	243000	0.45	0.55	0	0
unitig_0_quiver	243000	243500	0.478	0.522	0	0
unitig_0_quiver	243500	244000	0.424	0.576	0	0
unitig_0_quiver	244000	244500	0.454	0.546	0	0
unitig_0_quiver	244500	245000	0.422	0.578	0	0
unitig_0_quiver	245000	245500	0.422	0.578	0	0
unitig_0_quiver	245500	246000	0.34	0.66	0	0
unitig_0_quiver	246000	246500	0.408	0.592	0	0
unitig_0_quiver	246500	247000	0.45	0.55	0	0
unitig_0_quiver	247000	247500	0.454	0.546	0	0
unitig_0_quiver	247500	248000	0.418	0.582	0	0
unitig_0_quiver	248000	248500	0.468	0.532	0	0
unitig_0_quiver	248500	249000	0.518	0.482	0	0
unitig_0_quiver	249000	249500	0.502	0.498	0	0
unitig_0_quiver	249500	250000	0.48	0.52	0	0
unitig_0_quiver	250000	250500	0.46	0.54	0	0
unitig_0_quiver	250500	251000	0.474	0.526	0	0
unitig_0_quiver	251000	251500	0.466	0.534	0	0
unitig_0_quiver	251500	252000	0.492	0.508	0	0
unitig_0_quiver	252000	252500	0.514	0.486	0	0
unitig_0_quiver	252500	253000	0.468	0.532	0	0
unitig_0_quiver	253000	253500	0.444	0.556	0	0
unitig_0_quiver	253500	254000	0.472	0.528	0	0
unitig_0_quiver	254000	254500	0.432	0.568	0	0
unitig_0_quiver	254500	255000	0.442	0.558	0	0
unitig_0_quiver	255000	255500	0.47	0.53	0	0
unitig_0_quiver	255500	256000	0.442	0.558	0	0
unitig_0_quiver	256000	256500	0.458	0.542	0	0
unitig_0_quiver	256500	257000	0.448	0.552	0	0
unitig_0_quiver	257000	257500	0.494	0.506	0	0
unitig_0_quiver	257500	258000	0.41	0.59	0	0
unitig_0_quiver	258000	258500	0.466	0.534	0	0
unitig_0_quiver	258500	259000	0.442	0.558	0	0
unitig_0_quiver	259000	259500	0.43	0.57	0	0
unitig_0_quiver	259500	260000	0.484	0.516	0	0
unitig_0_quiver	260000	260500	0.43	0.57	0	0
unitig_0_quiver	260500	261000	0.44	0.56	0	0
unitig_0_quiver	261000	261500	0.468	0.532	0	0
unitig_0_quiver	261500	262000	0.44	0.56	0	0
unitig_0_quiver	262000	262500	0.436	0.564	0	0
unitig_0_quiver	262500	263000	0.474	0.526	0	0
unitig_0_quiver	263000	263500	0.494	0.506	0	0
unitig_0_quiver	263500	264000	0.488	0.512	0	0
unitig_0_quiver	264000	264500	0.46	0.54	0	0
unitig_0_quiver	264500	265000	0.472	0.528	0	0
unitig_0_quiver	265000	265500	0.418	0.582	0	0
unitig_0_quiver	265500	266000	0.432	0.568	0	0
unitig_0_quiver	266000	266500	0.37	0.63	0	0
unitig_0_quiver	266500	267000	0.354	0.646	0	0
unitig_0_quiver	267000	267500	0.51	0.49	0	0
unitig_0_quiver	267500	268000	0.464	0.536	0	0
unitig_0_quiver	268000	268500	0.456	0.544	0	0
unitig_0_quiver	268500	269000	0.518	0.482	0	0
unitig_0_quiver	269000	269500	0.384	0.616	0	0
unitig_0_quiver	269500	270000	0.41	0.59	0	0
unitig_0_quiver	270000	270500	0.492	0.508	0	0
unitig_0_quiver	270500	271000	0.466	0.534	0	0
unitig_0_quiver	271000	271500	0.48	0.52	0	0
unitig_0_quiver	271500	272000	0.474	0.526	0	0
unitig_0_quiver	272000	272500	0.432	0.568	0	0
unitig_0_quiver	272500	273000	0.424	0.576	0	0
unitig_0_quiver	273000	273500	0.416	0.584	0	0
unitig_0_quiver	273500	274000	0.474	0.526	0	0
unitig_0_quiver	274000	274500	0.468	0.532	0	0
unitig_0_quiver	274500	275000	0.432	0.568	0	0
unitig_0_quiver	275000	275500	0.46	0.54	0	0
unitig_0_quiver	275500	276000	0.464	0.536	0	0
unitig_0_quiver	276000	276500	0.436	0.564	0	0
unitig_0_quiver	276500	277000	0.448	0.552	0	0
unitig_0_quiver	277000	277500	0.428	0.572	0	0
unitig_0_quiver	277500	278000	0.464	0.536	0	0
unitig_0_quiver	278000	278500	0.43	0.57	0	0
unitig_0_quiver	278500	279000	0.452	0.548	0	0
unitig_0_quiver	279000	279500	0.45	0.55	0	0
unitig_0_quiver	279500	280000	0.456	0.544	0	0
unitig_0_quiver	280000	280500	0.418	0.582	0	0
unitig_0_quiver	280500	281000	0.484	0.516	0	0
unitig_0_quiver	281000	281500	0.476	0.524	0	0
unitig_0_quiver	281500	282000	0.474	0.526	0	0
unitig_0_quiver	282000	282500	0.474	0.526	0	0
unitig_0_quiver	282500	283000	0.486	0.514	0	0
unitig_0_quiver	283000	283500	0.476	0.524	0	0
unitig_0_quiver	283500	284000	0.458	0.542	0	0
unitig_0_quiver	284000	284500	0.5	0.5	0	0
unitig_0_quiver	284500	285000	0.404	0.596	0	0
unitig_0_quiver	285000	285500	0.414	0.586	0	0
unitig_0_quiver	285500	286000	0.458	0.542	0	0
unitig_0_quiver	286000	286500	0.434	0.566	0	0
unitig_0_quiver	286500	287000	0.452	0.548	0	0
unitig_0_quiver	287000	287500	0.504	0.496	0	0
unitig_0_quiver	287500	288000	0.462	0.538	0	0
unitig_0_quiver	288000	288500	0.382	0.618	0	0
unitig_0_quiver	288500	289000	0.408	0.592	0	0
unitig_0_quiver	289000	289500	0.446	0.554	0	0
unitig_0_quiver	289500	290000	0.476	0.524	0	0
unitig_0_quiver	290000	290500	0.45	0.55	0	0
unitig_0_quiver	290500	291000	0.46	0.54	0	0
unitig_0_quiver	291000	291500	0.402	0.598	0	0
unitig_0_quiver	291500	292000	0.434	0.566	0	0
unitig_0_quiver	292000	292500	0.456	0.544	0	0
unitig_0_quiver	292500	293000	0.502	0.498	0	1
unitig_0_quiver	293000	293500	0.454	0.546	0	0
unitig_0_quiver	293500	294000	0.49	0.51	0	0
unitig_0_quiver	294000	294500	0.362	0.638	0	0
unitig_0_quiver	294500	295000	0.436	0.564	0	0
unitig_0_quiver	295000	295500	0.47	0.53	0	0
unitig_0_quiver	295500	296000	0.446	0.554	0	0
unitig_0_quiver	296000	296500	0.478	0.522	0	0
unitig_0_quiver	296500	297000	0.5	0.5	0	0
unitig_0_quiver	297000	297500	0.422	0.578	0	0
unitig_0_quiver	297500	298000	0.492	0.508	0	0
unitig_0_quiver	298000	298500	0.48	0.52	0	0
unitig_0_quiver	298500	299000	0.548	0.452	4	0
unitig_0_quiver	299000	299500	0.604	0.396	23	0
unitig_0_quiver	299500	300000	0.582	0.418	36	0
unitig_0_quiver	300000	300500	0.538	0.462	50	0
unitig_0_quiver	300500	301000	0.564	0.436	58	0
unitig_0_quiver	301000	301500	0.624	0.376	28	0
unitig_0_quiver	301500	302000	0.616	0.384	46	0
unitig_0_quiver	302000	302500	0.528	0.472	50	0
unitig_0_quiver	302500	303000	0.544	0.456	41	0
unitig_0_quiver	303000	303500	0.598	0.402	44	0
unitig_0_quiver	303500	304000	0.564	0.436	46	0
unitig_0_quiver	304000	304500	0.606	0.394	35	0
unitig_0_quiver	304500	305000	0.596	0.404	20	0
unitig_0_quiver	305000	305500	0.646	0.354	22	0
unitig_0_quiver	305500	306000	0.482	0.518	0	0
unitig_0_quiver	306000	306500	0.456	0.544	0	0
unitig_0_quiver	306500	307000	0.454	0.546	0	0
unitig_0_quiver	307000	307500	0.478	0.522	0	0
unitig_0_quiver	307500	308000	0.45	0.55	0	0
unitig_0_quiver	308000	308500	0.492	0.508	0	0
unitig_0_quiver	308500	309000	0.498	0.502	0	0
unitig_0_quiver	309000	309500	0.392	0.608	0	0
unitig_0_quiver	309500	310000	0.48	0.52	0	0
unitig_0_quiver	310000	310500	0.472	0.528	0	0
unitig_0_quiver	310500	311000	0.462	0.538	0	0
unitig_0_quiver	311000	311500	0.454	0.546	0	0
unitig_0_quiver	311500	312000	0.464	0.536	0	0
unitig_0_quiver	312000	312500	0.504	0.496	0	0
unitig_0_quiver	312500	313000	0.454	0.546	0	0
unitig_0_quiver	313000	313500	0.436	0.564	0	0
unitig_0_quiver	313500	314000	0.438	0.562	0	0
unitig_0_quiver	314000	314500	0.484	0.516	0	0
unitig_0_quiver	314500	315000	0.462	0.538	0	0
unitig_0_quiver	315000	315500	0.484	0.516	0	0
unitig_0_quiver	315500	316000	0.458	0.542	0	0
unitig_0_quiver	316000	316500	0.484	0.516	0	0
unitig_0_quiver	316500	317000	0.474	0.526	0	0
unitig_0_quiver	317000	317500	0.472	0.528	0	0
unitig_0_quiver	317500	318000	0.448	0.552	0	0
unitig_0_quiver	318000	318500	0.43	0.57	0	0
unitig_0_quiver	318500	319000	0.448	0.552	0	0
unitig_0_quiver	319000	319500	0.438	0.562	0	0
unitig_0_quiver	319500	320000	0.44	0.56	0	0
unitig_0_quiver	320000	320500	0.454	0.546	0	0
unitig_0_quiver	320500	321000	0.498	0.502	0	0
unitig_0_quiver	321000	321500	0.506	0.494	0	0
unitig_0_quiver	321500	322000	0.472	0.528	0	0
unitig_0_quiver	322000	322500	0.466	0.534	0	0
unitig_0_quiver	322500	323000	0.458	0.542	0	0
unitig_0_quiver	323000	323500	0.478	0.522	0	0
unitig_0_quiver	323500	324000	0.48	0.52	0	0
unitig_0_quiver	324000	324500	0.458	0.542	0	0
unitig_0_quiver	324500	325000	0.484	0.516	0	0
unitig_0_quiver	325000	325500	0.484	0.516	0	0
unitig_0_quiver	325500	326000	0.428	0.572	0	0
unitig_0_quiver	326000	326500	0.452	0.548	0	0
unitig_0_quiver	326500	327000	0.474	0.526	0	0
unitig_0_quiver	327000	327500	0.422	0.578	0	0
unitig_0_quiver	327500	328000	0.482	0.518	0	0
unitig_0_quiver	328000	328500	0.48	0.52	0	0
unitig_0_quiver	328500	329000	0.43	0.57	0	0
unitig_0_quiver	329000	329500	0.388	0.612	0	0
unitig_0_quiver	329500	330000	0.46	0.54	0	0
unitig_0_quiver	330000	330500	0.456	0.544	0	0
unitig_0_quiver	330500	331000	0.482	0.518	0	0
unitig_0_quiver	331000	331500	0.476	0.524	0	0
unitig_0_quiver	331500	332000	0.42	0.58	0	0
unitig_0_quiver	332000	332500	0.386	0.614	0	0
unitig_0_quiver	332500	333000	0.476	0.524	0	0
unitig_0_quiver	333000	333500	0.448	0.552	0	0
unitig_0_quiver	333500	334000	0.504	0.496	0	0
unitig_0_quiver	334000	334500	0.454	0.546	0	0
unitig_0_quiver	334500	335000	0.418	0.582	0	0
unitig_0_quiver	335000	335500	0.424	0.576	0	0
unitig_0_quiver	335500	336000	0.484	0.516	0	0
unitig_0_quiver	336000	336500	0.48	0.52	0	0
unitig_0_quiver	336500	337000	0.44	0.56	0	0
unitig_0_quiver	337000	337500	0.434	0.566	0	0
unitig_0_quiver	337500	338000	0.478	0.522	0	0
unitig_0_quiver	338000	338500	0.454	0.546	0	0
unitig_0_quiver	338500	339000	0.416	0.584	0	0
unitig_0_quiver	339000	339500	0.444	0.556	0	0
unitig_0_quiver	339500	340000	0.478	0.522	0	0
unitig_0_quiver	340000	340500	0.442	0.558	0	0
unitig_0_quiver	340500	341000	0.464	0.536	0	0
unitig_0_quiver	341000	341500	0.486	0.514	0	0
unitig_0_quiver	341500	342000	0.486	0.514	0	0
unitig_0_quiver	342000	342500	0.434	0.566	0	0
unitig_0_quiver	342500	343000	0.482	0.518	0	0
unitig_0_quiver	343000	343500	0.446	0.554	0	0
unitig_0_quiver	343500	344000	0.478	0.522	0	0
unitig_0_quiver	344000	344500	0.48	0.52	0	0
unitig_0_quiver	344500	345000	0.448	0.552	0	0
unitig_0_quiver	345000	345500	0.474	0.526	0	0
unitig_0_quiver	345500	346000	0.488	0.512	0	0
unitig_0_quiver	346000	346500	0.45	0.55	0	0
unitig_0_quiver	346500	347000	0.472	0.528	0	0
unitig_0_quiver	347000	347500	0.46	0.54	0	0
unitig_0_quiver	347500	348000	0.42	0.58	0	0
unitig_0_quiver	348000	348500	0.49	0.51	0	0
unitig_0_quiver	348500	349000	0.486	0.514	0	0
unitig_0_quiver	349000	349500	0.468	0.532	0	0
unitig_0_quiver	349500	350000	0.418	0.582	0	0
unitig_0_quiver	350000	350500	0.472	0.528	0	0
unitig_0_quiver	350500	351000	0.462	0.538	0	0
unitig_0_quiver	351000	351500	0.422	0.578	0	0
unitig_0_quiver	351500	352000	0.462	0.538	0	0
unitig_0_quiver	352000	352500	0.454	0.546	0	0
unitig_0_quiver	352500	353000	0.412	0.588	0	0
unitig_0_quiver	353000	353500	0.462	0.538	0	0
unitig_0_quiver	353500	354000	0.45	0.55	0	0
unitig_0_quiver	354000	354500	0.452	0.548	0	0
unitig_0_quiver	354500	355000	0.508	0.492	0	0
unitig_0_quiver	355000	355500	0.506	0.494	0	0
unitig_0_quiver	355500	356000	0.45	0.55	0	0
unitig_0_quiver	356000	356500	0.454	0.546	0	0
unitig_0_quiver	356500	357000	0.47	0.53	0	0
unitig_0_quiver	357000	357500	0.456	0.544	0	0
unitig_0_quiver	357500	358000	0.472	0.528	0	0
unitig_0_quiver	358000	358500	0.456	0.544	0	0
unitig_0_quiver	358500	359000	0.478	0.522	0	0
unitig_0_quiver	359000	359500	0.434	0.566	0	0
unitig_0_quiver	359500	360000	0.42	0.58	0	0
unitig_0_quiver	360000	360500	0.484	0.516	0	0
unitig_0_quiver	360500	361000	0.476	0.524	0	0
unitig_0_quiver	361000	361500	0.438	0.562	0	0
unitig_0_quiver	361500	362000	0.436	0.564	0	0
unitig_0_quiver	362000	362500	0.444	0.556	0	0
unitig_0_quiver	362500	363000	0.43	0.57	0	0
unitig_0_quiver	363000	363500	0.46	0.54	0	0
unitig_0_quiver	363500	364000	0.392	0.608	0	0
unitig_0_quiver	364000	364500	0.432	0.568	0	0
unitig_0_quiver	364500	365000	0.476	0.524	0	0
unitig_0_quiver	365000	365500	0.47	0.53	0	0
unitig_0_quiver	365500	366000	0.448	0.552	0	0
unitig_0_quiver	366000	366500	0.484	0.516	0	0
unitig_0_quiver	366500	367000	0.426	0.574	0	0
unitig_0_quiver	367000	367500	0.39	0.61	0	0
unitig_0_quiver	367500	368000	0.4	0.6	0	0
unitig_0_quiver	368000	368500	0.478	0.522	0	0
unitig_0_quiver	368500	369000	0.416	0.584	0	0
unitig_0_quiver	369000	369500	0.444	0.556	0	0
unitig_0_quiver	369500	370000	0.43	0.57	0	0
unitig_0_quiver	370000	370500	0.414	0.586	0	0
unitig_0_quiver	370500	371000	0.436	0.564	0	0
unitig_0_quiver	371000	371500	0.498	0.502	0	0
unitig_0_quiver	371500	372000	0.49	0.51	0	0
unitig_0_quiver	372000	372500	0.466	0.534	0	1
unitig_0_quiver	372500	373000	0.53	0.47	0	0
unitig_0_quiver	373000	373500	0.602	0.398	33	0
unitig_0_quiver	373500	374000	0.432	0.568	0	0
unitig_0_quiver	374000	374500	0.372	0.628	0	0
unitig_0_quiver	374500	375000	0.406	0.594	0	0
unitig_0_quiver	375000	375500	0.498	0.502	0	0
unitig_0_quiver	375500	376000	0.446	0.554	0	0
unitig_0_quiver	376000	376500	0.398	0.602	0	0
unitig_0_quiver	376500	377000	0.452	0.548	0	0
unitig_0_quiver	377000	377500	0.46	0.54	0	0
unitig_0_quiver	377500	378000	0.482	0.518	0	0
unitig_0_quiver	378000	378500	0.442	0.558	0	0
unitig_0_quiver	378500	379000	0.432	0.568	0	0
unitig_0_quiver	379000	379500	0.466	0.534	0	0
unitig_0_quiver	379500	380000	0.494	0.506	0	0
unitig_0_quiver	380000	380500	0.47	0.53	0	0
unitig_0_quiver	380500	381000	0.412	0.588	0	0
unitig_0_quiver	381000	381500	0.484	0.516	0	0
unitig_0_quiver	381500	382000	0.446	0.554	0	0
unitig_0_quiver	382000	382500	0.458	0.542	0	0
unitig_0_quiver	382500	383000	0.47	0.53	0	0
unitig_0_quiver	383000	383500	0.454	0.546	0	0
unitig_0_quiver	383500	384000	0.5	0.5	0	0
unitig_0_quiver	384000	384500	0.496	0.504	0	0
unitig_0_quiver	384500	385000	0.446	0.554	0	0
unitig_0_quiver	385000	385500	0.352	0.648	0	0
unitig_0_quiver	385500	386000	0.396	0.604	0	0
unitig_0_quiver	386000	386500	0.438	0.562	0	0
unitig_0_quiver	386500	387000	0.424	0.576	0	0
unitig_0_quiver	387000	387500	0.456	0.544	0	0
unitig_0_quiver	387500	388000	0.49	0.51	0	0
unitig_0_quiver	388000	388500	0.442	0.558	0	0
unitig_0_quiver	388500	389000	0.368	0.632	0	0
unitig_0_quiver	389000	389500	0.438	0.562	0	0
unitig_0_quiver	389500	390000	0.462	0.538	0	0
unitig_0_quiver	390000	390500	0.446	0.554	0	0
unitig_0_quiver	390500	391000	0.438	0.562	0	0
unitig_0_quiver	391000	391500	0.484	0.516	0	0
unitig_0_quiver	391500	392000	0.47	0.53	0	0
unitig_0_quiver	392000	392500	0.428	0.572	0	0
unitig_0_quiver	392500	393000	0.42	0.58	0	0
unitig_0_quiver	393000	393500	0.46	0.54	0	0
unitig_0_quiver	393500	394000	0.488	0.512	0	0
unitig_0_quiver	394000	394500	0.456	0.544	0	0
unitig_0_quiver	394500	395000	0.416	0.584	0	0
unitig_0_quiver	395000	395500	0.476	0.524	0	0
unitig_0_quiver	395500	396000	0.438	0.562	0	0
unitig_0_quiver	396000	396500	0.45	0.55	0	0
unitig_0_quiver	396500	397000	0.45	0.55	0	0
unitig_0_quiver	397000	397500	0.464	0.536	0	0
unitig_0_quiver	397500	398000	0.422	0.578	0	0
unitig_0_quiver	398000	398500	0.45	0.55	0	0
unitig_0_quiver	398500	399000	0.426	0.574	0	0
unitig_0_quiver	399000	399500	0.492	0.508	0	0
unitig_0_quiver	399500	400000	0.472	0.528	0	0
unitig_0_quiver	400000	400500	0.426	0.574	0	0
unitig_0_quiver	400500	401000	0.43	0.57	0	0
unitig_0_quiver	401000	401500	0.468	0.532	0	0
unitig_0_quiver	401500	402000	0.458	0.542	0	0
unitig_0_quiver	402000	402500	0.446	0.554	0	0
unitig_0_quiver	402500	403000	0.436	0.564	0	0
unitig_0_quiver	403000	403500	0.428	0.572	0	0
unitig_0_quiver	403500	404000	0.46	0.54	0	0
unitig_0_quiver	404000	404500	0.41	0.59	0	0
unitig_0_quiver	404500	405000	0.536	0.464	0	0
unitig_0_quiver	405000	405500	0.458	0.542	0	0
unitig_0_quiver	405500	406000	0.448	0.552	0	0
unitig_0_quiver	406000	406500	0.378	0.622	0	0
unitig_0_quiver	406500	407000	0.446	0.554	0	0
unitig_0_quiver	407000	407500	0.524	0.476	0	0
unitig_0_quiver	407500	408000	0.45	0.55	0	0
unitig_0_quiver	408000	408500	0.494	0.506	0	0
unitig_0_quiver	408500	409000	0.46	0.54	0	0
unitig_0_quiver	409000	409500	0.474	0.526	0	0
unitig_0_quiver	409500	410000	0.502	0.498	0	0
unitig_0_quiver	410000	410500	0.474	0.526	0	0
unitig_0_quiver	410500	411000	0.444	0.556	0	0
unitig_0_quiver	411000	411500	0.488	0.512	0	0
unitig_0_quiver	411500	412000	0.442	0.558	0	0
unitig_0_quiver	412000	412500	0.414	0.586	0	0
unitig_0_quiver	412500	413000	0.386	0.614	0	0
unitig_0_quiver	413000	413500	0.422	0.578	0	0
unitig_0_quiver	413500	414000	0.452	0.548	0	0
unitig_0_quiver	414000	414500	0.412	0.588	0	0
unitig_0_quiver	414500	415000	0.49	0.51	0	0
unitig_0_quiver	415000	415500	0.5	0.5	0	0
unitig_0_quiver	415500	416000	0.464	0.536	0	0
unitig_0_quiver	416000	416500	0.44	0.56	0	0
unitig_0_quiver	416500	417000	0.448	0.552	0	0
unitig_0_quiver	417000	417500	0.484	0.516	0	0
unitig_0_quiver	417500	418000	0.436	0.564	0	0
unitig_0_quiver	418000	418500	0.426	0.574	0	0
unitig_0_quiver	418500	419000	0.434	0.566	0	0
unitig_0_quiver	419000	419500	0.452	0.548	0	0
unitig_0_quiver	419500	420000	0.452	0.548	0	0
unitig_0_quiver	420000	420500	0.434	0.566	0	0
unitig_0_quiver	420500	421000	0.436	0.564	0	0
unitig_0_quiver	421000	421500	0.518	0.482	0	0
unitig_0_quiver	421500	422000	0.488	0.512	0	0
unitig_0_quiver	422000	422500	0.456	0.544	0	0
unitig_0_quiver	422500	423000	0.458	0.542	0	0
unitig_0_quiver	423000	423500	0.5	0.5	0	0
unitig_0_quiver	423500	424000	0.48	0.52	0	0
unitig_0_quiver	424000	424500	0.426	0.574	0	0
unitig_0_quiver	424500	425000	0.506	0.494	0	0
unitig_0_quiver	425000	425500	0.442	0.558	0	0
unitig_0_quiver	425500	426000	0.426	0.574	0	0
unitig_0_quiver	426000	426500	0.388	0.612	0	0
unitig_0_quiver	426500	427000	0.478	0.522	0	0
unitig_0_quiver	427000	427500	0.426	0.574	0	0
unitig_0_quiver	427500	428000	0.436	0.564	0	0
unitig_0_quiver	428000	428500	0.424	0.576	0	0
unitig_0_quiver	428500	429000	0.46	0.54	0	0
unitig_0_quiver	429000	429500	0.452	0.548	0	0
unitig_0_quiver	429500	430000	0.428	0.572	0	0
unitig_0_quiver	430000	430500	0.43	0.57	0	0
unitig_0_quiver	430500	431000	0.474	0.526	0	0
unitig_0_quiver	431000	431500	0.448	0.552	0	0
unitig_0_quiver	431500	432000	0.408	0.592	0	0
unitig_0_quiver	432000	432500	0.434	0.566	0	0
unitig_0_quiver	432500	433000	0.394	0.606	0	0
unitig_0_quiver	433000	433500	0.43	0.57	0	0
unitig_0_quiver	433500	434000	0.48	0.52	0	0
unitig_0_quiver	434000	434500	0.494	0.506	0	0
unitig_0_quiver	434500	435000	0.434	0.566	0	0
unitig_0_quiver	435000	435500	0.502	0.498	0	0
unitig_0_quiver	435500	436000	0.398	0.602	0	0
unitig_0_quiver	436000	436500	0.454	0.546	0	0
unitig_0_quiver	436500	437000	0.498	0.502	0	0
unitig_0_quiver	437000	437500	0.424	0.576	0	0
unitig_0_quiver	437500	438000	0.476	0.524	0	0
unitig_0_quiver	438000	438500	0.448	0.552	0	0
unitig_0_quiver	438500	439000	0.454	0.546	0	0
unitig_0_quiver	439000	439500	0.454	0.546	0	0
unitig_0_quiver	439500	440000	0.452	0.548	0	0
unitig_0_quiver	440000	440500	0.532	0.468	9	0
unitig_0_quiver	440500	441000	0.636	0.364	29	0
unitig_0_quiver	441000	441500	0.662	0.338	18	0
unitig_0_quiver	441500	442000	0.578	0.422	51	2
unitig_0_quiver	442000	442500	0.624	0.376	55	0
unitig_0_quiver	442500	443000	0.568	0.432	77	0
unitig_0_quiver	443000	443500	0.608	0.392	45	0
unitig_0_quiver	443500	444000	0.494	0.506	4	0
unitig_0_quiver	444000	444500	0.478	0.522	0	0
unitig_0_quiver	444500	445000	0.458	0.542	0	0
unitig_0_quiver	445000	445500	0.428	0.572	0	0
unitig_0_quiver	445500	446000	0.454	0.546	0	0
unitig_0_quiver	446000	446500	0.494	0.506	0	0
unitig_0_quiver	446500	447000	0.434	0.566	0	0
unitig_0_quiver	447000	447500	0.392	0.608	0	0
unitig_0_quiver	447500	448000	0.476	0.524	0	0
unitig_0_quiver	448000	448500	0.486	0.514	0	0
unitig_0_quiver	448500	449000	0.458	0.542	0	0
unitig_0_quiver	449000	449500	0.452	0.548	0	0
unitig_0_quiver	449500	450000	0.472	0.528	0	0
unitig_0_quiver	450000	450500	0.464	0.536	0	0
unitig_0_quiver	450500	451000	0.478	0.522	0	0
unitig_0_quiver	451000	451500	0.476	0.524	0	0
unitig_0_quiver	451500	452000	0.426	0.574	0	0
unitig_0_quiver	452000	452500	0.416	0.584	0	0
unitig_0_quiver	452500	453000	0.466	0.534	0	0
unitig_0_quiver	453000	453500	0.508	0.492	0	0
unitig_0_quiver	453500	454000	0.478	0.522	0	0
unitig_0_quiver	454000	454500	0.452	0.548	0	0
unitig_0_quiver	454500	455000	0.466	0.534	0	0
unitig_0_quiver	455000	455500	0.46	0.54	0	0
unitig_0_quiver	455500	456000	0.456	0.544	0	0
unitig_0_quiver	456000	456500	0.428	0.572	0	0
unitig_0_quiver	456500	457000	0.46	0.54	0	0
unitig_0_quiver	457000	457500	0.46	0.54	0	0
unitig_0_quiver	457500	458000	0.404	0.596	0	0
unitig_0_quiver	458000	458500	0.434	0.566	0	0
unitig_0_quiver	458500	459000	0.476	0.524	0	0
unitig_0_quiver	459000	459500	0.382	0.618	0	0
unitig_0_quiver	459500	460000	0.436	0.564	0	0
unitig_0_quiver	460000	460500	0.506	0.494	0	0
unitig_0_quiver	460500	461000	0.44	0.56	0	0
unitig_0_quiver	461000	461500	0.434	0.566	0	0
unitig_0_quiver	461500	462000	0.48	0.52	0	0
unitig_0_quiver	462000	462500	0.482	0.518	0	0
unitig_0_quiver	462500	463000	0.502	0.498	0	0
unitig_0_quiver	463000	463500	0.5	0.5	0	0
unitig_0_quiver	463500	464000	0.46	0.54	0	0
unitig_0_quiver	464000	464500	0.466	0.534	0	0
unitig_0_quiver	464500	465000	0.452	0.548	0	0
unitig_0_quiver	465000	465500	0.434	0.566	0	0
unitig_0_quiver	465500	466000	0.488	0.512	0	0
unitig_0_quiver	466000	466500	0.476	0.524	0	0
unitig_0_quiver	466500	467000	0.436	0.564	0	0
unitig_0_quiver	467000	467500	0.472	0.528	0	0
unitig_0_quiver	467500	468000	0.492	0.508	0	0
unitig_0_quiver	468000	468500	0.474	0.526	0	0
unitig_0_quiver	468500	469000	0.476	0.524	0	0
unitig_0_quiver	469000	469500	0.456	0.544	0	0
unitig_0_quiver	469500	470000	0.482	0.518	0	0
unitig_0_quiver	470000	470500	0.362	0.638	0	0
unitig_0_quiver	470500	471000	0.406	0.594	0	0
unitig_0_quiver	471000	471500	0.47	0.53	0	0
unitig_0_quiver	471500	472000	0.454	0.546	0	0
unitig_0_quiver	472000	472500	0.488	0.512	0	0
unitig_0_quiver	472500	473000	0.498	0.502	0	0
unitig_0_quiver	473000	473500	0.5	0.5	0	0
unitig_0_quiver	473500	474000	0.476	0.524	0	0
unitig_0_quiver	474000	474500	0.39	0.61	0	0
unitig_0_quiver	474500	475000	0.45	0.55	0	0
unitig_0_quiver	475000	475500	0.482	0.518	0	0
unitig_0_quiver	475500	476000	0.434	0.566	0	0
unitig_0_quiver	476000	476500	0.468	0.532	0	0
unitig_0_quiver	476500	477000	0.466	0.534	0	0
unitig_0_quiver	477000	477500	0.436	0.564	0	0
unitig_0_quiver	477500	478000	0.474	0.526	0	0
unitig_0_quiver	478000	478500	0.452	0.548	0	0
unitig_0_quiver	478500	479000	0.488	0.512	0	0
unitig_0_quiver	479000	479500	0.43	0.57	0	0
unitig_0_quiver	479500	480000	0.356	0.644	0	0
unitig_0_quiver	480000	480500	0.32	0.68	0	0
unitig_0_quiver	480500	481000	0.482	0.518	0	0
unitig_0_quiver	481000	481500	0.476	0.524	0	0
unitig_0_quiver	481500	482000	0.46	0.54	0	0
unitig_0_quiver	482000	482500	0.468	0.532	0	0
unitig_0_quiver	482500	483000	0.51	0.49	0	0
unitig_0_quiver	483000	483500	0.434	0.566	0	0
unitig_0_quiver	483500	484000	0.47	0.53	0	0
unitig_0_quiver	484000	484500	0.466	0.534	0	0
unitig_0_quiver	484500	485000	0.49	0.51	0	0
unitig_0_quiver	485000	485500	0.428	0.572	0	0
unitig_0_quiver	485500	486000	0.514	0.486	0	0
unitig_0_quiver	486000	486500	0.464	0.536	0	0
unitig_0_quiver	486500	487000	0.416	0.584	0	0
unitig_0_quiver	487000	487500	0.52	0.48	0	0
unitig_0_quiver	487500	488000	0.448	0.552	0	0
unitig_0_quiver	488000	488500	0.45	0.55	0	0
unitig_0_quiver	488500	489000	0.512	0.488	0	0
unitig_0_quiver	489000	489500	0.434	0.566	0	0
unitig_0_quiver	489500	490000	0.428	0.572	0	0
unitig_0_quiver	490000	490500	0.45	0.55	0	0
unitig_0_quiver	490500	491000	0.456	0.544	0	0
unitig_0_quiver	491000	491500	0.462	0.538	0	0
unitig_0_quiver	491500	492000	0.456	0.544	0	0
unitig_0_quiver	492000	492500	0.444	0.556	0	0
unitig_0_quiver	492500	493000	0.458	0.542	0	0
unitig_0_quiver	493000	493500	0.476	0.524	0	0
unitig_0_quiver	493500	494000	0.438	0.562	0	0
unitig_0_quiver	494000	494500	0.418	0.582	0	0
unitig_0_quiver	494500	495000	0.474	0.526	0	0
unitig_0_quiver	495000	495500	0.446	0.554	0	0
unitig_0_quiver	495500	496000	0.492	0.508	0	0
unitig_0_quiver	496000	496500	0.402	0.598	0	0
unitig_0_quiver	496500	497000	0.434	0.566	0	0
unitig_0_quiver	497000	497500	0.47	0.53	0	0
unitig_0_quiver	497500	498000	0.444	0.556	0	0
unitig_0_quiver	498000	498500	0.464	0.536	0	0
unitig_0_quiver	498500	499000	0.47	0.53	0	0
unitig_0_quiver	499000	499500	0.47	0.53	0	0
unitig_0_quiver	499500	500000	0.452	0.548	0	0
unitig_0_quiver	500000	500500	0.43	0.57	0	0
unitig_0_quiver	500500	501000	0.496	0.504	0	0
unitig_0_quiver	501000	501500	0.442	0.558	0	0
unitig_0_quiver	501500	502000	0.408	0.592	0	0
unitig_0_quiver	502000	502500	0.414	0.586	0	0
unitig_0_quiver	502500	503000	0.418	0.582	0	0
unitig_0_quiver	503000	503500	0.456	0.544	0	0
unitig_0_quiver	503500	504000	0.478	0.522	0	0
unitig_0_quiver	504000	504500	0.472	0.528	0	0
unitig_0_quiver	504500	505000	0.49	0.51	0	0
unitig_0_quiver	505000	505500	0.486	0.514	0	0
unitig_0_quiver	505500	506000	0.454	0.546	0	0
unitig_0_quiver	506000	506500	0.432	0.568	0	0
unitig_0_quiver	506500	507000	0.482	0.518	0	0
unitig_0_quiver	507000	507500	0.476	0.524	0	0
unitig_0_quiver	507500	508000	0.478	0.522	0	0
unitig_0_quiver	508000	508500	0.492	0.508	0	0
unitig_0_quiver	508500	509000	0.458	0.542	0	0
unitig_0_quiver	509000	509500	0.462	0.538	0	0
unitig_0_quiver	509500	510000	0.492	0.508	0	0
unitig_0_quiver	510000	510500	0.5	0.5	0	0
unitig_0_quiver	510500	511000	0.446	0.554	0	0
unitig_0_quiver	511000	511500	0.428	0.572	0	0
unitig_0_quiver	511500	512000	0.452	0.548	0	0
unitig_0_quiver	512000	512500	0.448	0.552	0	0
unitig_0_quiver	512500	513000	0.392	0.608	0	0
unitig_0_quiver	513000	513500	0.428	0.572	0	0
unitig_0_quiver	513500	514000	0.452	0.548	0	0
unitig_0_quiver	514000	514500	0.442	0.558	0	0
unitig_0_quiver	514500	515000	0.438	0.562	0	0
unitig_0_quiver	515000	515500	0.422	0.578	0	0
unitig_0_quiver	515500	516000	0.464	0.536	0	0
unitig_0_quiver	516000	516500	0.45	0.55	0	0
unitig_0_quiver	516500	517000	0.476	0.524	0	0
unitig_0_quiver	517000	517500	0.458	0.542	0	0
unitig_0_quiver	517500	518000	0.468	0.532	0	0
unitig_0_quiver	518000	518500	0.486	0.514	0	0
unitig_0_quiver	518500	519000	0.522	0.478	0	0
unitig_0_quiver	519000	519500	0.402	0.598	0	0
unitig_0_quiver	519500	520000	0.416	0.584	0	0
unitig_0_quiver	520000	520500	0.432	0.568	0	0
unitig_0_quiver	520500	521000	0.432	0.568	0	0
unitig_0_quiver	521000	521500	0.448	0.552	0	0
unitig_0_quiver	521500	522000	0.48	0.52	0	0
unitig_0_quiver	522000	522500	0.482	0.518	0	0
unitig_0_quiver	522500	523000	0.418	0.582	0	0
unitig_0_quiver	523000	523500	0.428	0.572	0	0
unitig_0_quiver	523500	524000	0.472	0.528	0	0
unitig_0_quiver	524000	524500	0.584	0.416	29	0
unitig_0_quiver	524500	525000	0.576	0.424	65	0
unitig_0_quiver	525000	525500	0.614	0.386	19	0
unitig_0_quiver	525500	526000	0.534	0.466	37	0
unitig_0_quiver	526000	526500	0.52	0.48	50	0
unitig_0_quiver	526500	527000	0.536	0.464	38	1
unitig_0_quiver	527000	527500	0.576	0.424	24	0
unitig_0_quiver	527500	528000	0.594	0.406	65	0
unitig_0_quiver	528000	528500	0.604	0.396	39	1
unitig_0_quiver	528500	529000	0.592	0.408	36	0
unitig_0_quiver	529000	529500	0.52	0.48	22	0
unitig_0_quiver	529500	530000	0.472	0.528	0	0
unitig_0_quiver	530000	530500	0.454	0.546	0	0
unitig_0_quiver	530500	531000	0.452	0.548	0	0
unitig_0_quiver	531000	531500	0.458	0.542	0	0
unitig_0_quiver	531500	532000	0.486	0.514	0	0
unitig_0_quiver	532000	532500	0.474	0.526	0	0
unitig_0_quiver	532500	533000	0.472	0.528	0	0
unitig_0_quiver	533000	533500	0.462	0.538	0	0
unitig_0_quiver	533500	534000	0.438	0.562	0	0
unitig_0_quiver	534000	534500	0.47	0.53	0	0
unitig_0_quiver	534500	535000	0.44	0.56	0	0
unitig_0_quiver	535000	535500	0.472	0.528	0	0
unitig_0_quiver	535500	536000	0.476	0.524	0	0
unitig_0_quiver	536000	536500	0.514	0.486	0	0
unitig_0_quiver	536500	537000	0.464	0.536	0	0
unitig_0_quiver	537000	537500	0.518	0.482	0	0
unitig_0_quiver	537500	538000	0.398	0.602	0	0
unitig_0_quiver	538000	538500	0.486	0.514	0	0
unitig_0_quiver	538500	539000	0.48	0.52	0	0
unitig_0_quiver	539000	539500	0.442	0.558	0	0
unitig_0_quiver	539500	540000	0.436	0.564	0	0
unitig_0_quiver	540000	540500	0.48	0.52	0	0
unitig_0_quiver	540500	541000	0.468	0.532	0	0
unitig_0_quiver	541000	541500	0.494	0.506	0	0
unitig_0_quiver	541500	542000	0.456	0.544	0	0
unitig_0_quiver	542000	542500	0.492	0.508	0	0
unitig_0_quiver	542500	543000	0.45	0.55	0	0
unitig_0_quiver	543000	543500	0.446	0.554	0	0
unitig_0_quiver	543500	544000	0.42	0.58	0	0
unitig_0_quiver	544000	544500	0.462	0.538	0	0
unitig_0_quiver	544500	545000	0.43	0.57	0	0
unitig_0_quiver	545000	545500	0.466	0.534	0	0
unitig_0_quiver	545500	546000	0.442	0.558	0	0
unitig_0_quiver	546000	546500	0.444	0.556	0	0
unitig_0_quiver	546500	547000	0.51	0.49	0	0
unitig_0_quiver	547000	547500	0.362	0.638	0	0
unitig_0_quiver	547500	548000	0.392	0.608	0	0
unitig_0_quiver	548000	548500	0.444	0.556	0	0
unitig_0_quiver	548500	549000	0.434	0.566	0	0
unitig_0_quiver	549000	549500	0.45	0.55	0	0
unitig_0_quiver	549500	550000	0.486	0.514	0	0
unitig_0_quiver	550000	550500	0.45	0.55	0	0
unitig_0_quiver	550500	551000	0.51	0.49	0	0
unitig_0_quiver	551000	551500	0.448	0.552	0	0
unitig_0_quiver	551500	552000	0.436	0.564	0	0
unitig_0_quiver	552000	552500	0.484	0.516	0	0
unitig_0_quiver	552500	553000	0.434	0.566	0	0
unitig_0_quiver	553000	553500	0.436	0.564	0	0
unitig_0_quiver	553500	554000	0.428	0.572	0	0
unitig_0_quiver	554000	554500	0.484	0.516	0	0
unitig_0_quiver	554500	555000	0.474	0.526	0	0
unitig_0_quiver	555000	555500	0.486	0.514	0	0
unitig_0_quiver	555500	556000	0.46	0.54	0	0
unitig_0_quiver	556000	556500	0.45	0.55	0	0
unitig_0_quiver	556500	557000	0.424	0.576	0	0
unitig_0_quiver	557000	557500	0.434	0.566	0	0
unitig_0_quiver	557500	558000	0.452	0.548	0	0
unitig_0_quiver	558000	558500	0.508	0.492	0	0
unitig_0_quiver	558500	559000	0.446	0.554	0	0
unitig_0_quiver	559000	559500	0.452	0.548	0	0
unitig_0_quiver	559500	560000	0.474	0.526	0	0
unitig_0_quiver	560000	560500	0.504	0.496	0	0
unitig_0_quiver	560500	561000	0.454	0.546	0	0
unitig_0_quiver	561000	561500	0.49	0.51	0	0
unitig_0_quiver	561500	562000	0.426	0.574	0	0
unitig_0_quiver	562000	562500	0.436	0.564	0	0
unitig_0_quiver	562500	563000	0.47	0.53	0	0
unitig_0_quiver	563000	563500	0.464	0.536	0	0
unitig_0_quiver	563500	564000	0.472	0.528	0	0
unitig_0_quiver	564000	564500	0.494	0.506	0	0
unitig_0_quiver	564500	565000	0.464	0.536	0	0
unitig_0_quiver	565000	565500	0.456	0.544	0	0
unitig_0_quiver	565500	566000	0.506	0.494	0	0
unitig_0_quiver	566000	566500	0.44	0.56	0	0
unitig_0_quiver	566500	567000	0.458	0.542	0	0
unitig_0_quiver	567000	567500	0.48	0.52	0	0
unitig_0_quiver	567500	568000	0.462	0.538	0	0
unitig_0_quiver	568000	568500	0.466	0.534	0	0
unitig_0_quiver	568500	569000	0.39	0.61	0	0
unitig_0_quiver	569000	569500	0.472	0.528	0	0
unitig_0_quiver	569500	570000	0.438	0.562	0	0
unitig_0_quiver	570000	570500	0.494	0.506	0	0
unitig_0_quiver	570500	571000	0.496	0.504	0	0
unitig_0_quiver	571000	571500	0.428	0.572	0	0
unitig_0_quiver	571500	572000	0.458	0.542	0	0
unitig_0_quiver	572000	572500	0.488	0.512	0	0
unitig_0_quiver	572500	573000	0.46	0.54	0	0
unitig_0_quiver	573000	573500	0.412	0.588	0	0
unitig_0_quiver	573500	574000	0.496	0.504	0	0
unitig_0_quiver	574000	574500	0.446	0.554	0	0
unitig_0_quiver	574500	575000	0.45	0.55	0	0
unitig_0_quiver	575000	575500	0.442	0.558	0	0
unitig_0_quiver	575500	576000	0.48	0.52	0	0
unitig_0_quiver	576000	576500	0.49	0.51	0	0
unitig_0_quiver	576500	577000	0.434	0.566	0	0
unitig_0_quiver	577000	577500	0.466	0.534	0	0
unitig_0_quiver	577500	578000	0.46	0.54	0	0
unitig_0_quiver	578000	578500	0.508	0.492	0	0
unitig_0_quiver	578500	579000	0.48	0.52	0	0
unitig_0_quiver	579000	579500	0.416	0.584	0	0
unitig_0_quiver	579500	580000	0.47	0.53	0	0
unitig_0_quiver	580000	580500	0.44	0.56	0	0
unitig_0_quiver	580500	581000	0.42	0.58	0	0
unitig_0_quiver	581000	581500	0.49	0.51	0	0
unitig_0_quiver	581500	582000	0.502	0.498	0	0
unitig_0_quiver	582000	582500	0.44	0.56	0	0
unitig_0_quiver	582500	583000	0.468	0.532	0	0
unitig_0_quiver	583000	583500	0.47	0.53	0	0
unitig_0_quiver	583500	584000	0.452	0.548	0	0
unitig_0_quiver	584000	584500	0.434	0.566	0	0
unitig_0_quiver	584500	585000	0.426	0.574	0	0
unitig_0_quiver	585000	585500	0.45	0.55	0	0
unitig_0_quiver	585500	586000	0.464	0.536	0	0
unitig_0_quiver	586000	586500	0.406	0.594	0	0
unitig_0_quiver	586500	587000	0.438	0.562	0	1
unitig_0_quiver	587000	587500	0.376	0.624	0	0
unitig_0_quiver	587500	588000	0.404	0.596	0	0
unitig_0_quiver	588000	588500	0.452	0.548	0	0
unitig_0_quiver	588500	589000	0.47	0.53	0	0
unitig_0_quiver	589000	589500	0.436	0.564	0	0
unitig_0_quiver	589500	590000	0.48	0.52	0	0
unitig_0_quiver	590000	590500	0.438	0.562	0	0
unitig_0_quiver	590500	591000	0.426	0.574	0	0
unitig_0_quiver	591000	591500	0.458	0.542	0	0
unitig_0_quiver	591500	592000	0.42	0.58	0	0
unitig_0_quiver	592000	592500	0.426	0.574	0	0
unitig_0_quiver	592500	593000	0.404	0.596	0	0
unitig_0_quiver	593000	593500	0.42	0.58	0	0
unitig_0_quiver	593500	594000	0.456	0.544	0	0
unitig_0_quiver	594000	594500	0.51	0.49	0	0
unitig_0_quiver	594500	595000	0.428	0.572	0	0
unitig_0_quiver	595000	595500	0.476	0.524	0	0
unitig_0_quiver	595500	596000	0.434	0.566	0	0
unitig_0_quiver	596000	596500	0.442	0.558	0	0
unitig_0_quiver	596500	597000	0.47	0.53	0	0
unitig_0_quiver	597000	597500	0.504	0.496	0	0
unitig_0_quiver	597500	598000	0.456	0.544	0	0
unitig_0_quiver	598000	598500	0.474	0.526	0	0
unitig_0_quiver	598500	599000	0.474	0.526	0	0
unitig_0_quiver	599000	599500	0.42	0.58	0	0
unitig_0_quiver	599500	600000	0.408	0.592	0	0
unitig_0_quiver	600000	600500	0.448	0.552	0	0
unitig_0_quiver	600500	601000	0.422	0.578	0	0
unitig_0_quiver	601000	601500	0.458	0.542	0	0
unitig_0_quiver	601500	602000	0.446	0.554	0	0
unitig_0_quiver	602000	602500	0.488	0.512	0	0
unitig_0_quiver	602500	603000	0.454	0.546	0	0
unitig_0_quiver	603000	603500	0.444	0.556	0	0
unitig_0_quiver	603500	604000	0.482	0.518	0	0
unitig_0_quiver	604000	604500	0.656	0.344	23	0
unitig_0_quiver	604500	605000	0.642	0.358	22	0
unitig_0_quiver	605000	605500	0.618	0.382	21	0
unitig_0_quiver	605500	606000	0.6	0.4	27	0
unitig_0_quiver	606000	606500	0.592	0.408	15	0
unitig_0_quiver	606500	607000	0.604	0.396	11	0
unitig_0_quiver	607000	607500	0.604	0.396	9	0
unitig_0_quiver	607500	608000	0.596	0.404	19	0
unitig_0_quiver	608000	608500	0.564	0.436	6	0
unitig_0_quiver	608500	609000	0.592	0.408	11	0
unitig_0_quiver	609000	609500	0.604	0.396	2	0
unitig_0_quiver	609500	610000	0.588	0.412	7	0
unitig_0_quiver	610000	610500	0.586	0.414	27	0
unitig_0_quiver	610500	611000	0.594	0.406	7	0
unitig_0_quiver	611000	611500	0.632	0.368	4	0
unitig_0_quiver	611500	612000	0.598	0.402	17	0
unitig_0_quiver	612000	612500	0.586	0.414	12	0
unitig_0_quiver	612500	613000	0.56	0.44	17	0
unitig_0_quiver	613000	613500	0.544	0.456	12	0
unitig_0_quiver	613500	614000	0.51	0.49	13	0
unitig_0_quiver	614000	614500	0.57	0.43	13	0
unitig_0_quiver	614500	615000	0.556	0.444	15	0
unitig_0_quiver	615000	615500	0.582	0.418	21	0
unitig_0_quiver	615500	616000	0.486	0.514	25	0
unitig_0_quiver	616000	616500	0.572	0.428	13	1
unitig_0_quiver	616500	617000	0.554	0.446	4	0
unitig_0_quiver	617000	617500	0.57	0.43	11	0
unitig_0_quiver	617500	618000	0.562	0.438	18	0
unitig_0_quiver	618000	618500	0.606	0.394	13	0
unitig_0_quiver	618500	619000	0.542	0.458	38	0
unitig_0_quiver	619000	619500	0.534	0.466	35	0
unitig_0_quiver	619500	620000	0.612	0.388	5	0
unitig_0_quiver	620000	620500	0.602	0.398	3	0
unitig_0_quiver	620500	621000	0.572	0.428	15	0
unitig_0_quiver	621000	621500	0.574	0.426	16	0
unitig_0_quiver	621500	622000	0.632	0.368	3	0
unitig_0_quiver	622000	622500	0.572	0.428	7	0
unitig_0_quiver	622500	623000	0.562	0.438	23	0
unitig_0_quiver	623000	623500	0.626	0.374	3	0
unitig_0_quiver	623500	624000	0.604	0.396	5	0
unitig_0_quiver	624000	624500	0.606	0.394	17	0
unitig_0_quiver	624500	625000	0.594	0.406	12	0
unitig_0_quiver	625000	625500	0.644	0.356	7	0
unitig_0_quiver	625500	626000	0.578	0.422	24	0
unitig_0_quiver	626000	626500	0.574	0.426	16	0
unitig_0_quiver	626500	627000	0.522	0.478	40	0
unitig_0_quiver	627000	627500	0.546	0.454	26	0
unitig_0_quiver	627500	628000	0.562	0.438	13	0
unitig_0_quiver	628000	628500	0.562	0.438	13	0
unitig_0_quiver	628500	629000	0.578	0.422	5	0
unitig_0_quiver	629000	629500	0.592	0.408	11	0
unitig_0_quiver	629500	630000	0.556	0.444	14	0
unitig_0_quiver	630000	630500	0.542	0.458	12	0
unitig_0_quiver	630500	631000	0.584	0.416	12	0
unitig_0_quiver	631000	631500	0.538	0.462	11	0
unitig_0_quiver	631500	632000	0.594	0.406	14	0
unitig_0_quiver	632000	632500	0.566	0.434	13	0
unitig_0_quiver	632500	633000	0.59	0.41	16	0
unitig_0_quiver	633000	633500	0.604	0.396	21	0
unitig_0_quiver	633500	634000	0.588	0.412	6	0
unitig_0_quiver	634000	634500	0.566	0.434	11	0
unitig_0_quiver	634500	635000	0.548	0.452	15	0
unitig_0_quiver	635000	635500	0.572	0.428	30	0
unitig_0_quiver	635500	636000	0.596	0.404	10	0
unitig_0_quiver	636000	636500	0.548	0.452	22	0
unitig_0_quiver	636500	637000	0.574	0.426	11	0
unitig_0_quiver	637000	637500	0.556	0.444	15	0
unitig_0_quiver	637500	638000	0.566	0.434	28	0
unitig_0_quiver	638000	638500	0.58	0.42	10	0
unitig_0_quiver	638500	639000	0.564	0.436	19	0
unitig_0_quiver	639000	639500	0.582	0.418	14	0
unitig_0_quiver	639500	640000	0.548	0.452	28	0
unitig_0_quiver	640000	640500	0.624	0.376	8	0
unitig_0_quiver	640500	641000	0.644	0.356	5	0
unitig_0_quiver	641000	641500	0.58	0.42	8	0
unitig_0_quiver	641500	642000	0.654	0.346	10	0
unitig_0_quiver	642000	642500	0.594	0.406	22	0
unitig_0_quiver	642500	643000	0.608	0.392	6	0
unitig_0_quiver	643000	643500	0.6	0.4	15	0
unitig_0_quiver	643500	644000	0.574	0.426	27	0
unitig_0_quiver	644000	644500	0.578	0.422	32	0
unitig_0_quiver	644500	645000	0.484	0.516	0	0
unitig_0_quiver	645000	645500	0.432	0.568	0	0
unitig_0_quiver	645500	646000	0.468	0.532	0	0
unitig_0_quiver	646000	646500	0.468	0.532	0	0
unitig_0_quiver	646500	647000	0.436	0.564	0	0
unitig_0_quiver	647000	647500	0.454	0.546	0	0
unitig_0_quiver	647500	648000	0.426	0.574	0	0
unitig_0_quiver	648000	648500	0.46	0.54	0	0
unitig_0_quiver	648500	649000	0.506	0.494	0	0
unitig_0_quiver	649000	649500	0.45	0.55	0	0
unitig_0_quiver	649500	650000	0.582	0.418	16	0
unitig_0_quiver	650000	650500	0.636	0.364	6	0
unitig_0_quiver	650500	651000	0.566	0.434	21	0
unitig_0_quiver	651000	651500	0.614	0.386	15	0
unitig_0_quiver	651500	652000	0.588	0.412	13	0
unitig_0_quiver	652000	652500	0.594	0.406	0	0
unitig_0_quiver	652500	653000	0.586	0.414	15	1
unitig_0_quiver	653000	653500	0.556	0.444	7	0
unitig_0_quiver	653500	654000	0.618	0.382	19	0
unitig_0_quiver	654000	654500	0.606	0.394	9	0
unitig_0_quiver	654500	655000	0.61	0.39	9	0
unitig_0_quiver	655000	655500	0.638	0.362	8	0
unitig_0_quiver	655500	656000	0.586	0.414	15	0
unitig_0_quiver	656000	656500	0.582	0.418	22	0
unitig_0_quiver	656500	657000	0.6	0.4	19	0
unitig_0_quiver	657000	657500	0.574	0.426	15	0
unitig_0_quiver	657500	658000	0.614	0.386	0	0
unitig_0_quiver	658000	658500	0.556	0.444	26	0
unitig_0_quiver	658500	659000	0.62	0.38	9	0
unitig_0_quiver	659000	659500	0.598	0.402	8	0
unitig_0_quiver	659500	660000	0.578	0.422	4	0
unitig_0_quiver	660000	660500	0.564	0.436	14	0
unitig_0_quiver	660500	661000	0.606	0.394	7	0
unitig_0_quiver	661000	661500	0.6	0.4	5	0
unitig_0_quiver	661500	662000	0.596	0.404	6	0
unitig_0_quiver	662000	662500	0.588	0.412	6	0
unitig_0_quiver	662500	663000	0.562	0.438	18	0
unitig_0_quiver	663000	663500	0.554	0.446	15	0
unitig_0_quiver	663500	664000	0.532	0.468	43	0
unitig_0_quiver	664000	664500	0.596	0.404	7	0
unitig_0_quiver	664500	665000	0.56	0.44	15	1
unitig_0_quiver	665000	665500	0.588	0.412	19	0
unitig_0_quiver	665500	666000	0.578	0.422	15	0
unitig_0_quiver	666000	666500	0.57	0.43	18	0
unitig_0_quiver	666500	667000	0.588	0.412	19	0
unitig_0_quiver	667000	667500	0.604	0.396	34	0
unitig_0_quiver	667500	668000	0.64	0.36	18	0
unitig_0_quiver	668000	668500	0.578	0.422	19	0
unitig_0_quiver	668500	669000	0.588	0.412	16	0
unitig_0_quiver	669000	669500	0.504	0.496	41	0
unitig_0_quiver	669500	670000	0.456	0.544	46	0
unitig_0_quiver	670000	670500	0.49	0.51	30	0
unitig_0_quiver	670500	671000	0.58	0.42	29	0
unitig_0_quiver	671000	671500	0.508	0.492	30	1
unitig_0_quiver	671500	672000	0.62	0.38	23	0
unitig_0_quiver	672000	672500	0.57	0.43	16	0
unitig_0_quiver	672500	673000	0.572	0.428	37	0
unitig_0_quiver	673000	673500	0.554	0.446	0	0
unitig_0_quiver	673500	674000	0.454	0.546	0	0
unitig_0_quiver	674000	674500	0.46	0.54	0	0
unitig_0_quiver	674500	675000	0.492	0.508	0	0
unitig_0_quiver	675000	675500	0.478	0.522	0	0
unitig_0_quiver	675500	676000	0.462	0.538	0	0
unitig_0_quiver	676000	676500	0.474	0.526	0	0
unitig_0_quiver	676500	677000	0.462	0.538	0	0
unitig_0_quiver	677000	677500	0.462	0.538	0	0
unitig_0_quiver	677500	678000	0.46	0.54	0	0
unitig_0_quiver	678000	678500	0.452	0.548	0	0
unitig_0_quiver	678500	679000	0.464	0.536	0	0
unitig_0_quiver	679000	679500	0.472	0.528	0	0
unitig_0_quiver	679500	680000	0.46	0.54	0	0
unitig_0_quiver	680000	680500	0.432	0.568	0	0
unitig_0_quiver	680500	681000	0.436	0.564	0	0
unitig_0_quiver	681000	681500	0.494	0.506	0	0
unitig_0_quiver	681500	682000	0.46	0.54	0	0
unitig_0_quiver	682000	682500	0.498	0.502	0	0
unitig_0_quiver	682500	683000	0.466	0.534	0	0
unitig_0_quiver	683000	683500	0.47	0.53	0	0
unitig_0_quiver	683500	684000	0.474	0.526	0	0
unitig_0_quiver	684000	684500	0.432	0.568	0	0
unitig_0_quiver	684500	685000	0.466	0.534	0	0
unitig_0_quiver	685000	685500	0.454	0.546	0	0
unitig_0_quiver	685500	686000	0.462	0.538	0	0
unitig_0_quiver	686000	686500	0.468	0.532	0	0
unitig_0_quiver	686500	687000	0.45	0.55	0	0
unitig_0_quiver	687000	687500	0.454	0.546	0	0
unitig_0_quiver	687500	688000	0.498	0.502	0	0
unitig_0_quiver	688000	688500	0.462	0.538	0	0
unitig_0_quiver	688500	689000	0.412	0.588	0	0
unitig_0_quiver	689000	689500	0.496	0.504	0	0
unitig_0_quiver	689500	690000	0.508	0.492	0	0
unitig_0_quiver	690000	690500	0.482	0.518	0	0
unitig_0_quiver	690500	691000	0.498	0.502	0	0
unitig_0_quiver	691000	691500	0.462	0.538	0	0
unitig_0_quiver	691500	692000	0.478	0.522	0	0
unitig_0_quiver	692000	692500	0.482	0.518	0	0
unitig_0_quiver	692500	693000	0.476	0.524	0	0
unitig_0_quiver	693000	693500	0.472	0.528	0	0
unitig_0_quiver	693500	694000	0.448	0.552	0	0
unitig_0_quiver	694000	694500	0.476	0.524	0	0
unitig_0_quiver	694500	695000	0.456	0.544	0	0
unitig_0_quiver	695000	695500	0.434	0.566	0	0
unitig_0_quiver	695500	696000	0.48	0.52	0	0
unitig_0_quiver	696000	696500	0.458	0.542	0	0
unitig_0_quiver	696500	697000	0.444	0.556	0	0
unitig_0_quiver	697000	697500	0.452	0.548	0	0
unitig_0_quiver	697500	698000	0.44	0.56	0	0
unitig_0_quiver	698000	698500	0.444	0.556	0	0
unitig_0_quiver	698500	699000	0.446	0.554	0	0
unitig_0_quiver	699000	699500	0.49	0.51	0	0
unitig_0_quiver	699500	700000	0.436	0.564	0	0
unitig_0_quiver	700000	700500	0.488	0.512	0	0
unitig_0_quiver	700500	701000	0.45	0.55	0	0
unitig_0_quiver	701000	701500	0.458	0.542	0	0
unitig_0_quiver	701500	702000	0.452	0.548	0	0
unitig_0_quiver	702000	702500	0.45	0.55	0	0
unitig_0_quiver	702500	703000	0.468	0.532	0	0
unitig_0_quiver	703000	703500	0.482	0.518	0	0
unitig_0_quiver	703500	704000	0.432	0.568	0	0
unitig_0_quiver	704000	704500	0.44	0.56	0	0
unitig_0_quiver	704500	705000	0.438	0.562	0	0
unitig_0_quiver	705000	705500	0.436	0.564	0	0
unitig_0_quiver	705500	706000	0.446	0.554	0	0
unitig_0_quiver	706000	706500	0.438	0.562	0	0
unitig_0_quiver	706500	707000	0.418	0.582	0	0
unitig_0_quiver	707000	707500	0.408	0.592	0	0
unitig_0_quiver	707500	708000	0.436	0.564	0	0
unitig_0_quiver	708000	708500	0.442	0.558	0	0
unitig_0_quiver	708500	709000	0.424	0.576	0	0
unitig_0_quiver	709000	709500	0.458	0.542	0	0
unitig_0_quiver	709500	710000	0.394	0.606	0	0
unitig_0_quiver	710000	710500	0.42	0.58	0	0
unitig_0_quiver	710500	711000	0.514	0.486	0	0
unitig_0_quiver	711000	711500	0.434	0.566	0	0
unitig_0_quiver	711500	712000	0.438	0.562	0	0
unitig_0_quiver	712000	712500	0.388	0.612	0	0
unitig_0_quiver	712500	713000	0.416	0.584	0	0
unitig_0_quiver	713000	713500	0.464	0.536	0	0
unitig_0_quiver	713500	714000	0.412	0.588	0	0
unitig_0_quiver	714000	714500	0.482	0.518	0	0
unitig_0_quiver	714500	715000	0.494	0.506	0	0
unitig_0_quiver	715000	715500	0.484	0.516	0	0
unitig_0_quiver	715500	716000	0.49	0.51	0	0
unitig_0_quiver	716000	716500	0.452	0.548	0	0
unitig_0_quiver	716500	717000	0.47	0.53	0	0
unitig_0_quiver	717000	717500	0.448	0.552	0	0
unitig_0_quiver	717500	718000	0.426	0.574	0	0
unitig_0_quiver	718000	718500	0.45	0.55	0	0
unitig_0_quiver	718500	719000	0.442	0.558	0	0
unitig_0_quiver	719000	719500	0.426	0.574	0	0
unitig_0_quiver	719500	720000	0.498	0.502	0	0
unitig_0_quiver	720000	720500	0.444	0.556	0	0
unitig_0_quiver	720500	721000	0.468	0.532	0	0
unitig_0_quiver	721000	721500	0.408	0.592	0	0
unitig_0_quiver	721500	722000	0.496	0.504	0	0
unitig_0_quiver	722000	722500	0.494	0.506	0	0
unitig_0_quiver	722500	723000	0.486	0.514	0	0
unitig_0_quiver	723000	723500	0.442	0.558	0	0
unitig_0_quiver	723500	724000	0.452	0.548	0	0
unitig_0_quiver	724000	724500	0.49	0.51	0	0
unitig_0_quiver	724500	725000	0.408	0.592	0	0
unitig_0_quiver	725000	725500	0.4	0.6	0	0
unitig_0_quiver	725500	726000	0.48	0.52	0	0
unitig_0_quiver	726000	726500	0.49	0.51	0	0
unitig_0_quiver	726500	727000	0.452	0.548	0	0
unitig_0_quiver	727000	727500	0.472	0.528	0	0
unitig_0_quiver	727500	728000	0.422	0.578	0	0
unitig_0_quiver	728000	728500	0.446	0.554	0	0
unitig_0_quiver	728500	729000	0.45	0.55	0	0
unitig_0_quiver	729000	729500	0.502	0.498	0	0
unitig_0_quiver	729500	730000	0.468	0.532	0	0
unitig_0_quiver	730000	730500	0.41	0.59	0	0
unitig_0_quiver	730500	731000	0.49	0.51	0	0
unitig_0_quiver	731000	731500	0.452	0.548	0	0
unitig_0_quiver	731500	732000	0.45	0.55	0	0
unitig_0_quiver	732000	732500	0.478	0.522	0	0
unitig_0_quiver	732500	733000	0.414	0.586	0	0
unitig_0_quiver	733000	733500	0.526	0.474	0	0
unitig_0_quiver	733500	734000	0.406	0.594	0	0
unitig_0_quiver	734000	734500	0.492	0.508	0	0
unitig_0_quiver	734500	735000	0.452	0.548	0	0
unitig_0_quiver	735000	735500	0.46	0.54	0	0
unitig_0_quiver	735500	736000	0.474	0.526	0	0
unitig_0_quiver	736000	736500	0.45	0.55	0	0
unitig_0_quiver	736500	737000	0.474	0.526	0	0
unitig_0_quiver	737000	737500	0.418	0.582	0	0
unitig_0_quiver	737500	738000	0.456	0.544	0	0
unitig_0_quiver	738000	738500	0.484	0.516	0	0
unitig_0_quiver	738500	739000	0.52	0.48	0	0
unitig_0_quiver	739000	739500	0.442	0.558	0	0
unitig_0_quiver	739500	740000	0.456	0.544	0	0
unitig_0_quiver	740000	740500	0.472	0.528	0	0
unitig_0_quiver	740500	741000	0.462	0.538	0	0
unitig_0_quiver	741000	741500	0.44	0.56	0	0
unitig_0_quiver	741500	742000	0.416	0.584	0	0
unitig_0_quiver	742000	742500	0.456	0.544	0	0
unitig_0_quiver	742500	743000	0.426	0.574	0	0
unitig_0_quiver	743000	743500	0.48	0.52	0	0
unitig_0_quiver	743500	744000	0.378	0.622	0	0
unitig_0_quiver	744000	744500	0.424	0.576	0	0
unitig_0_quiver	744500	745000	0.452	0.548	0	0
unitig_0_quiver	745000	745500	0.438	0.562	0	0
unitig_0_quiver	745500	746000	0.452	0.548	0	0
unitig_0_quiver	746000	746500	0.42	0.58	0	0
unitig_0_quiver	746500	747000	0.464	0.536	0	0
unitig_0_quiver	747000	747500	0.476	0.524	0	0
unitig_0_quiver	747500	748000	0.46	0.54	0	0
unitig_0_quiver	748000	748500	0.47	0.53	0	0
unitig_0_quiver	748500	749000	0.484	0.516	0	0
unitig_0_quiver	749000	749500	0.442	0.558	0	0
unitig_0_quiver	749500	750000	0.454	0.546	0	0
unitig_0_quiver	750000	750500	0.46	0.54	0	0
unitig_0_quiver	750500	751000	0.462	0.538	0	0
unitig_0_quiver	751000	751500	0.49	0.51	0	0
unitig_0_quiver	751500	752000	0.442	0.558	0	0
unitig_0_quiver	752000	752500	0.42	0.58	0	0
unitig_0_quiver	752500	753000	0.478	0.522	0	0
unitig_0_quiver	753000	753500	0.452	0.548	0	0
unitig_0_quiver	753500	754000	0.438	0.562	0	0
unitig_0_quiver	754000	754500	0.46	0.54	0	0
unitig_0_quiver	754500	755000	0.496	0.504	0	0
unitig_0_quiver	755000	755500	0.454	0.546	0	0
unitig_0_quiver	755500	756000	0.482	0.518	0	0
unitig_0_quiver	756000	756500	0.52	0.48	0	0
unitig_0_quiver	756500	757000	0.462	0.538	0	0
unitig_0_quiver	757000	757500	0.468	0.532	0	0
unitig_0_quiver	757500	758000	0.462	0.538	0	0
unitig_0_quiver	758000	758500	0.492	0.508	0	0
unitig_0_quiver	758500	759000	0.424	0.576	0	0
unitig_0_quiver	759000	759500	0.434	0.566	0	0
unitig_0_quiver	759500	760000	0.474	0.526	0	0
unitig_0_quiver	760000	760500	0.5	0.5	0	0
unitig_0_quiver	760500	761000	0.476	0.524	0	0
unitig_0_quiver	761000	761500	0.512	0.488	0	0
unitig_0_quiver	761500	762000	0.484	0.516	0	0
unitig_0_quiver	762000	762500	0.428	0.572	0	0
unitig_0_quiver	762500	763000	0.454	0.546	0	0
unitig_0_quiver	763000	763500	0.488	0.512	0	0
unitig_0_quiver	763500	764000	0.472	0.528	0	0
unitig_0_quiver	764000	764500	0.448	0.552	0	0
unitig_0_quiver	764500	765000	0.426	0.574	0	0
unitig_0_quiver	765000	765500	0.48	0.52	0	0
unitig_0_quiver	765500	766000	0.488	0.512	0	0
unitig_0_quiver	766000	766500	0.444	0.556	0	0
unitig_0_quiver	766500	767000	0.422	0.578	0	0
unitig_0_quiver	767000	767500	0.482	0.518	0	0
unitig_0_quiver	767500	768000	0.456	0.544	0	0
unitig_0_quiver	768000	768500	0.428	0.572	0	0
unitig_0_quiver	768500	769000	0.392	0.608	0	0
unitig_0_quiver	769000	769500	0.456	0.544	0	0
unitig_0_quiver	769500	770000	0.474	0.526	0	0
unitig_0_quiver	770000	770500	0.436	0.564	0	0
unitig_0_quiver	770500	771000	0.49	0.51	0	0
unitig_0_quiver	771000	771500	0.486	0.514	0	0
unitig_0_quiver	771500	772000	0.496	0.504	0	0
unitig_0_quiver	772000	772500	0.46	0.54	0	0
unitig_0_quiver	772500	773000	0.468	0.532	0	0
unitig_0_quiver	773000	773500	0.478	0.522	0	0
unitig_0_quiver	773500	774000	0.438	0.562	0	0
unitig_0_quiver	774000	774500	0.498	0.502	0	0
unitig_0_quiver	774500	775000	0.462	0.538	0	0
unitig_0_quiver	775000	775500	0.46	0.54	0	0
unitig_0_quiver	775500	776000	0.506	0.494	0	0
unitig_0_quiver	776000	776500	0.498	0.502	0	0
unitig_0_quiver	776500	777000	0.444	0.556	0	0
unitig_0_quiver	777000	777500	0.456	0.544	0	0
unitig_0_quiver	777500	778000	0.45	0.55	0	0
unitig_0_quiver	778000	778500	0.494	0.506	0	0
unitig_0_quiver	778500	779000	0.45	0.55	0	0
unitig_0_quiver	779000	779500	0.47	0.53	0	0
unitig_0_quiver	779500	780000	0.488	0.512	0	0
unitig_0_quiver	780000	780500	0.448	0.552	0	0
unitig_0_quiver	780500	781000	0.422	0.578	0	0
unitig_0_quiver	781000	781500	0.456	0.544	0	0
unitig_0_quiver	781500	782000	0.47	0.53	0	0
unitig_0_quiver	782000	782500	0.446	0.554	0	0
unitig_0_quiver	782500	783000	0.484	0.516	0	0
unitig_0_quiver	783000	783500	0.462	0.538	0	0
unitig_0_quiver	783500	784000	0.432	0.568	0	0
unitig_0_quiver	784000	784500	0.408	0.592	0	0
unitig_0_quiver	784500	785000	0.47	0.53	0	0
unitig_0_quiver	785000	785500	0.472	0.528	0	0
unitig_0_quiver	785500	786000	0.458	0.542	0	0
unitig_0_quiver	786000	786500	0.418	0.582	0	0
unitig_0_quiver	786500	787000	0.494	0.506	0	1
unitig_0_quiver	787000	787500	0.502	0.498	0	0
unitig_0_quiver	787500	788000	0.446	0.554	0	0
unitig_0_quiver	788000	788500	0.46	0.54	0	0
unitig_0_quiver	788500	789000	0.436	0.564	0	0
unitig_0_quiver	789000	789500	0.464	0.536	0	0
unitig_0_quiver	789500	790000	0.448	0.552	0	0
unitig_0_quiver	790000	790500	0.442	0.558	0	0
unitig_0_quiver	790500	791000	0.42	0.58	0	0
unitig_0_quiver	791000	791500	0.492	0.508	0	0
unitig_0_quiver	791500	792000	0.488	0.512	0	0
unitig_0_quiver	792000	792500	0.454	0.546	0	0
unitig_0_quiver	792500	793000	0.41	0.59	0	0
unitig_0_quiver	793000	793500	0.51	0.49	0	0
unitig_0_quiver	793500	794000	0.432	0.568	0	0
unitig_0_quiver	794000	794500	0.44	0.56	0	0
unitig_0_quiver	794500	795000	0.436	0.564	0	0
unitig_0_quiver	795000	795500	0.412	0.588	0	0
unitig_0_quiver	795500	796000	0.444	0.556	0	0
unitig_0_quiver	796000	796500	0.486	0.514	0	0
unitig_0_quiver	796500	797000	0.452	0.548	0	0
unitig_0_quiver	797000	797500	0.406	0.594	0	0
unitig_0_quiver	797500	798000	0.456	0.544	0	0
unitig_0_quiver	798000	798500	0.494	0.506	0	0
unitig_0_quiver	798500	799000	0.438	0.562	0	1
unitig_0_quiver	799000	799500	0.422	0.578	0	0
unitig_0_quiver	799500	800000	0.478	0.522	0	0
unitig_0_quiver	800000	800500	0.48	0.52	0	0
unitig_0_quiver	800500	801000	0.484	0.516	0	0
unitig_0_quiver	801000	801500	0.484	0.516	0	0
unitig_0_quiver	801500	802000	0.444	0.556	0	0
unitig_0_quiver	802000	802500	0.438	0.562	0	0
unitig_0_quiver	802500	803000	0.466	0.534	0	0
unitig_0_quiver	803000	803500	0.468	0.532	0	0
unitig_0_quiver	803500	804000	0.486	0.514	0	0
unitig_0_quiver	804000	804500	0.548	0.452	86	0
unitig_0_quiver	804500	805000	0.558	0.442	64	2
unitig_0_quiver	805000	805500	0.618	0.382	20	0
unitig_0_quiver	805500	806000	0.606	0.394	31	0
unitig_0_quiver	806000	806500	0.56	0.44	57	0
unitig_0_quiver	806500	807000	0.628	0.372	32	0
unitig_0_quiver	807000	807500	0.604	0.396	27	0
unitig_0_quiver	807500	808000	0.674	0.326	10	0
unitig_0_quiver	808000	808500	0.608	0.392	16	0
unitig_0_quiver	808500	809000	0.61	0.39	54	0
unitig_0_quiver	809000	809500	0.634	0.366	14	0
unitig_0_quiver	809500	810000	0.594	0.406	47	0
unitig_0_quiver	810000	810500	0.572	0.428	46	0
unitig_0_quiver	810500	811000	0.612	0.388	36	0
unitig_0_quiver	811000	811500	0.628	0.372	35	0
unitig_0_quiver	811500	812000	0.664	0.336	25	0
unitig_0_quiver	812000	812500	0.5	0.5	0	0
unitig_0_quiver	812500	813000	0.468	0.532	0	0
unitig_0_quiver	813000	813500	0.49	0.51	0	0
unitig_0_quiver	813500	814000	0.48	0.52	0	0
unitig_0_quiver	814000	814500	0.412	0.588	0	0
unitig_0_quiver	814500	815000	0.484	0.516	0	0
unitig_0_quiver	815000	815500	0.466	0.534	0	0
unitig_0_quiver	815500	816000	0.446	0.554	0	0
unitig_0_quiver	816000	816500	0.41	0.59	0	0
unitig_0_quiver	816500	817000	0.5	0.5	0	0
unitig_0_quiver	817000	817500	0.448	0.552	0	0
unitig_0_quiver	817500	818000	0.438	0.562	0	0
unitig_0_quiver	818000	818500	0.386	0.614	0	0
unitig_0_quiver	818500	819000	0.446	0.554	0	0
unitig_0_quiver	819000	819500	0.496	0.504	0	0
unitig_0_quiver	819500	820000	0.416	0.584	0	0
unitig_0_quiver	820000	820500	0.4	0.6	0	0
unitig_0_quiver	820500	821000	0.424	0.576	0	0
unitig_0_quiver	821000	821500	0.436	0.564	0	0
unitig_0_quiver	821500	822000	0.396	0.604	0	0
unitig_0_quiver	822000	822500	0.45	0.55	0	0
unitig_0_quiver	822500	823000	0.408	0.592	0	0
unitig_0_quiver	823000	823500	0.458	0.542	0	0
unitig_0_quiver	823500	824000	0.478	0.522	0	0
unitig_0_quiver	824000	824500	0.462	0.538	0	0
unitig_0_quiver	824500	825000	0.436	0.564	0	0
unitig_0_quiver	825000	825500	0.386	0.614	0	0
unitig_0_quiver	825500	826000	0.464	0.536	0	0
unitig_0_quiver	826000	826500	0.416	0.584	0	0
unitig_0_quiver	826500	827000	0.5	0.5	0	0
unitig_0_quiver	827000	827500	0.47	0.53	0	0
unitig_0_quiver	827500	828000	0.404	0.596	0	0
unitig_0_quiver	828000	828500	0.452	0.548	0	0
unitig_0_quiver	828500	829000	0.406	0.594	0	0
unitig_0_quiver	829000	829500	0.49	0.51	0	0
unitig_0_quiver	829500	830000	0.492	0.508	0	0
unitig_0_quiver	830000	830500	0.436	0.564	0	0
unitig_0_quiver	830500	831000	0.488	0.512	0	0
unitig_0_quiver	831000	831500	0.462	0.538	0	0
unitig_0_quiver	831500	832000	0.494	0.506	0	0
unitig_0_quiver	832000	832500	0.434	0.566	0	0
unitig_0_quiver	832500	833000	0.478	0.522	0	0
unitig_0_quiver	833000	833500	0.474	0.526	0	0
unitig_0_quiver	833500	834000	0.43	0.57	0	0
unitig_0_quiver	834000	834500	0.466	0.534	0	0
unitig_0_quiver	834500	835000	0.454	0.546	0	0
unitig_0_quiver	835000	835500	0.444	0.556	0	0
unitig_0_quiver	835500	836000	0.392	0.608	0	0
unitig_0_quiver	836000	836500	0.456	0.544	0	0
unitig_0_quiver	836500	837000	0.432	0.568	0	0
unitig_0_quiver	837000	837500	0.464	0.536	0	0
unitig_0_quiver	837500	838000	0.426	0.574	0	0
unitig_0_quiver	838000	838500	0.446	0.554	0	0
unitig_0_quiver	838500	839000	0.47	0.53	0	0
unitig_0_quiver	839000	839500	0.416	0.584	0	0
unitig_0_quiver	839500	840000	0.386	0.614	0	0
unitig_0_quiver	840000	840500	0.452	0.548	0	0
unitig_0_quiver	840500	841000	0.456	0.544	0	0
unitig_0_quiver	841000	841500	0.504	0.496	0	0
unitig_0_quiver	841500	842000	0.44	0.56	0	0
unitig_0_quiver	842000	842500	0.392	0.608	0	0
unitig_0_quiver	842500	843000	0.43	0.57	0	0
unitig_0_quiver	843000	843500	0.42	0.58	0	0
unitig_0_quiver	843500	844000	0.438	0.562	0	0
unitig_0_quiver	844000	844500	0.426	0.574	0	0
unitig_0_quiver	844500	845000	0.486	0.514	0	0
unitig_0_quiver	845000	845500	0.452	0.548	0	0
unitig_0_quiver	845500	846000	0.43	0.57	0	0
unitig_0_quiver	846000	846500	0.454	0.546	0	0
unitig_0_quiver	846500	847000	0.462	0.538	0	0
unitig_0_quiver	847000	847500	0.466	0.534	0	0
unitig_0_quiver	847500	848000	0.51	0.49	0	0
unitig_0_quiver	848000	848500	0.448	0.552	0	0
unitig_0_quiver	848500	849000	0.462	0.538	0	0
unitig_0_quiver	849000	849500	0.488	0.512	0	0
unitig_0_quiver	849500	850000	0.48	0.52	0	0
unitig_0_quiver	850000	850500	0.444	0.556	0	0
unitig_0_quiver	850500	851000	0.456	0.544	0	0
unitig_0_quiver	851000	851500	0.444	0.556	0	0
unitig_0_quiver	851500	852000	0.448	0.552	0	0
unitig_0_quiver	852000	852500	0.458	0.542	0	0
unitig_0_quiver	852500	853000	0.44	0.56	0	0
unitig_0_quiver	853000	853500	0.464	0.536	0	0
unitig_0_quiver	853500	854000	0.464	0.536	0	0
unitig_0_quiver	854000	854500	0.458	0.542	0	0
unitig_0_quiver	854500	855000	0.47	0.53	0	0
unitig_0_quiver	855000	855500	0.426	0.574	0	0
unitig_0_quiver	855500	856000	0.474	0.526	0	0
unitig_0_quiver	856000	856500	0.478	0.522	0	0
unitig_0_quiver	856500	857000	0.46	0.54	0	0
unitig_0_quiver	857000	857500	0.456	0.544	0	0
unitig_0_quiver	857500	858000	0.452	0.548	0	0
unitig_0_quiver	858000	858500	0.424	0.576	0	0
unitig_0_quiver	858500	859000	0.41	0.59	0	0
unitig_0_quiver	859000	859500	0.488	0.512	0	0
unitig_0_quiver	859500	860000	0.39	0.61	0	0
unitig_0_quiver	860000	860500	0.436	0.564	0	0
unitig_0_quiver	860500	861000	0.422	0.578	0	0
unitig_0_quiver	861000	861500	0.418	0.582	0	0
unitig_0_quiver	861500	862000	0.412	0.588	0	0
unitig_0_quiver	862000	862500	0.456	0.544	0	0
unitig_0_quiver	862500	863000	0.404	0.596	0	0
unitig_0_quiver	863000	863500	0.458	0.542	0	0
unitig_0_quiver	863500	864000	0.468	0.532	0	0
unitig_0_quiver	864000	864500	0.464	0.536	0	0
unitig_0_quiver	864500	865000	0.444	0.556	0	0
unitig_0_quiver	865000	865500	0.45	0.55	0	0
unitig_0_quiver	865500	866000	0.448	0.552	0	0
unitig_0_quiver	866000	866500	0.428	0.572	0	0
unitig_0_quiver	866500	867000	0.41	0.59	0	0
unitig_0_quiver	867000	867500	0.44	0.56	0	0
unitig_0_quiver	867500	868000	0.506	0.494	0	0
unitig_0_quiver	868000	868500	0.502	0.498	0	0
unitig_0_quiver	868500	869000	0.494	0.506	0	0
unitig_0_quiver	869000	869500	0.48	0.52	0	0
unitig_0_quiver	869500	870000	0.436	0.564	0	0
unitig_0_quiver	870000	870500	0.452	0.548	0	0
unitig_0_quiver	870500	871000	0.448	0.552	0	0
unitig_0_quiver	871000	871500	0.436	0.564	0	0
unitig_0_quiver	871500	872000	0.45	0.55	0	0
unitig_0_quiver	872000	872500	0.468	0.532	0	0
unitig_0_quiver	872500	873000	0.5	0.5	0	0
unitig_0_quiver	873000	873500	0.418	0.582	0	0
unitig_0_quiver	873500	874000	0.458	0.542	0	0
unitig_0_quiver	874000	874500	0.458	0.542	0	0
unitig_0_quiver	874500	875000	0.428	0.572	0	0
unitig_0_quiver	875000	875500	0.482	0.518	0	0
unitig_0_quiver	875500	876000	0.44	0.56	0	0
unitig_0_quiver	876000	876500	0.436	0.564	0	0
unitig_0_quiver	876500	877000	0.47	0.53	0	0
unitig_0_quiver	877000	877500	0.416	0.584	0	0
unitig_0_quiver	877500	878000	0.416	0.584	0	0
unitig_0_quiver	878000	878500	0.442	0.558	0	0
unitig_0_quiver	878500	879000	0.52	0.48	0	0
unitig_0_quiver	879000	879500	0.444	0.556	0	0
unitig_0_quiver	879500	880000	0.468	0.532	0	0
unitig_0_quiver	880000	880500	0.47	0.53	0	0
unitig_0_quiver	880500	881000	0.472	0.528	0	0
unitig_0_quiver	881000	881500	0.476	0.524	0	0
unitig_0_quiver	881500	882000	0.464	0.536	0	0
unitig_0_quiver	882000	882500	0.458	0.542	0	0
unitig_0_quiver	882500	883000	0.454	0.546	0	0
unitig_0_quiver	883000	883500	0.47	0.53	0	0
unitig_0_quiver	883500	884000	0.498	0.502	0	0
unitig_0_quiver	884000	884500	0.472	0.528	0	0
unitig_0_quiver	884500	885000	0.454	0.546	0	0
unitig_0_quiver	885000	885500	0.476	0.524	0	0
unitig_0_quiver	885500	886000	0.43	0.57	0	0
unitig_0_quiver	886000	886500	0.47	0.53	0	0
unitig_0_quiver	886500	887000	0.448	0.552	0	0
unitig_0_quiver	887000	887500	0.422	0.578	0	0
unitig_0_quiver	887500	888000	0.468	0.532	0	0
unitig_0_quiver	888000	888500	0.49	0.51	0	0
unitig_0_quiver	888500	889000	0.49	0.51	0	0
unitig_0_quiver	889000	889500	0.456	0.544	0	0
unitig_0_quiver	889500	890000	0.486	0.514	0	0
unitig_0_quiver	890000	890500	0.442	0.558	0	0
unitig_0_quiver	890500	891000	0.46	0.54	0	0
unitig_0_quiver	891000	891500	0.49	0.51	0	0
unitig_0_quiver	891500	892000	0.442	0.558	0	0
unitig_0_quiver	892000	892500	0.464	0.536	0	0
unitig_0_quiver	892500	893000	0.436	0.564	0	0
unitig_0_quiver	893000	893500	0.402	0.598	0	0
unitig_0_quiver	893500	894000	0.406	0.594	0	0
unitig_0_quiver	894000	894500	0.496	0.504	0	0
unitig_0_quiver	894500	895000	0.452	0.548	0	0
unitig_0_quiver	895000	895500	0.432	0.568	0	0
unitig_0_quiver	895500	896000	0.432	0.568	0	0
unitig_0_quiver	896000	896500	0.454	0.546	0	0
unitig_0_quiver	896500	897000	0.468	0.532	0	0
unitig_0_quiver	897000	897500	0.47	0.53	0	0
unitig_0_quiver	897500	898000	0.448	0.552	0	0
unitig_0_quiver	898000	898500	0.502	0.498	0	0
unitig_0_quiver	898500	899000	0.448	0.552	0	0
unitig_0_quiver	899000	899500	0.5	0.5	0	0
unitig_0_quiver	899500	900000	0.482	0.518	0	0
unitig_0_quiver	900000	900500	0.438	0.562	0	0
unitig_0_quiver	900500	901000	0.48	0.52	0	0
unitig_0_quiver	901000	901500	0.456	0.544	0	0
unitig_0_quiver	901500	902000	0.464	0.536	0	0
unitig_0_quiver	902000	902500	0.44	0.56	0	0
unitig_0_quiver	902500	903000	0.462	0.538	0	0
unitig_0_quiver	903000	903500	0.468	0.532	0	0
unitig_0_quiver	903500	904000	0.474	0.526	0	0
unitig_0_quiver	904000	904500	0.44	0.56	0	0
unitig_0_quiver	904500	905000	0.438	0.562	0	0
unitig_0_quiver	905000	905500	0.4	0.6	0	0
unitig_0_quiver	905500	906000	0.426	0.574	0	0
unitig_0_quiver	906000	906500	0.53	0.47	0	0
unitig_0_quiver	906500	907000	0.452	0.548	0	0
unitig_0_quiver	907000	907500	0.39	0.61	0	0
unitig_0_quiver	907500	908000	0.426	0.574	0	0
unitig_0_quiver	908000	908500	0.452	0.548	0	0
unitig_0_quiver	908500	909000	0.426	0.574	0	0
unitig_0_quiver	909000	909500	0.456	0.544	0	0
unitig_0_quiver	909500	910000	0.506	0.494	0	0
unitig_0_quiver	910000	910500	0.4	0.6	0	0
unitig_0_quiver	910500	911000	0.424	0.576	0	0
unitig_0_quiver	911000	911500	0.406	0.594	0	0
unitig_0_quiver	911500	912000	0.514	0.486	0	0
unitig_0_quiver	912000	912500	0.462	0.538	0	0
unitig_0_quiver	912500	913000	0.454	0.546	0	0
unitig_0_quiver	913000	913500	0.434	0.566	0	0
unitig_0_quiver	913500	914000	0.438	0.562	0	0
unitig_0_quiver	914000	914500	0.452	0.548	0	0
unitig_0_quiver	914500	915000	0.464	0.536	0	0
unitig_0_quiver	915000	915500	0.452	0.548	0	0
unitig_0_quiver	915500	916000	0.43	0.57	0	0
unitig_0_quiver	916000	916500	0.486	0.514	0	0
unitig_0_quiver	916500	917000	0.43	0.57	0	0
unitig_0_quiver	917000	917500	0.462	0.538	0	0
unitig_0_quiver	917500	918000	0.468	0.532	0	0
unitig_0_quiver	918000	918500	0.446	0.554	0	0
unitig_0_quiver	918500	919000	0.446	0.554	0	0
unitig_0_quiver	919000	919500	0.458	0.542	0	0
unitig_0_quiver	919500	920000	0.432	0.568	0	0
unitig_0_quiver	920000	920500	0.44	0.56	0	0
unitig_0_quiver	920500	921000	0.464	0.536	0	0
unitig_0_quiver	921000	921500	0.454	0.546	0	0
unitig_0_quiver	921500	922000	0.452	0.548	0	0
unitig_0_quiver	922000	922500	0.442	0.558	0	0
unitig_0_quiver	922500	923000	0.438	0.562	0	0
unitig_0_quiver	923000	923500	0.51	0.49	0	0
unitig_0_quiver	923500	924000	0.408	0.592	0	0
unitig_0_quiver	924000	924500	0.472	0.528	0	0
unitig_0_quiver	924500	925000	0.518	0.482	0	0
unitig_0_quiver	925000	925500	0.498	0.502	0	0
unitig_0_quiver	925500	926000	0.45	0.55	0	0
unitig_0_quiver	926000	926500	0.47	0.53	0	0
unitig_0_quiver	926500	927000	0.454	0.546	0	0
unitig_0_quiver	927000	927500	0.452	0.548	0	0
unitig_0_quiver	927500	928000	0.482	0.518	0	0
unitig_0_quiver	928000	928500	0.472	0.528	0	0
unitig_0_quiver	928500	929000	0.406	0.594	0	0
unitig_0_quiver	929000	929500	0.414	0.586	0	0
unitig_0_quiver	929500	930000	0.428	0.572	0	0
unitig_0_quiver	930000	930500	0.454	0.546	0	0
unitig_0_quiver	930500	931000	0.476	0.524	0	0
unitig_0_quiver	931000	931500	0.446	0.554	0	0
unitig_0_quiver	931500	932000	0.462	0.538	0	0
unitig_0_quiver	932000	932500	0.47	0.53	0	0
unitig_0_quiver	932500	933000	0.468	0.532	0	0
unitig_0_quiver	933000	933500	0.5	0.5	0	0
unitig_0_quiver	933500	934000	0.496	0.504	0	0
unitig_0_quiver	934000	934500	0.466	0.534	0	0
unitig_0_quiver	934500	935000	0.42	0.58	0	0
unitig_0_quiver	935000	935500	0.462	0.538	0	0
unitig_0_quiver	935500	936000	0.452	0.548	0	0
unitig_0_quiver	936000	936500	0.44	0.56	0	0
unitig_0_quiver	936500	937000	0.384	0.616	0	0
unitig_0_quiver	937000	937500	0.466	0.534	0	0
unitig_0_quiver	937500	938000	0.476	0.524	0	0
unitig_0_quiver	938000	938500	0.504	0.496	0	0
unitig_0_quiver	938500	939000	0.464	0.536	0	0
unitig_0_quiver	939000	939500	0.462	0.538	0	0
unitig_0_quiver	939500	940000	0.406	0.594	0	0
unitig_0_quiver	940000	940500	0.394	0.606	0	0
unitig_0_quiver	940500	941000	0.432	0.568	0	0
unitig_0_quiver	941000	941500	0.416	0.584	0	0
unitig_0_quiver	941500	942000	0.474	0.526	0	0
unitig_0_quiver	942000	942500	0.482	0.518	0	0
unitig_0_quiver	942500	943000	0.488	0.512	0	0
unitig_0_quiver	943000	943500	0.452	0.548	0	0
unitig_0_quiver	943500	944000	0.46	0.54	0	0
unitig_0_quiver	944000	944500	0.47	0.53	0	0
unitig_0_quiver	944500	945000	0.484	0.516	0	0
unitig_0_quiver	945000	945500	0.466	0.534	0	0
unitig_0_quiver	945500	946000	0.452	0.548	0	0
unitig_0_quiver	946000	946500	0.468	0.532	0	0
unitig_0_quiver	946500	947000	0.448	0.552	0	0
unitig_0_quiver	947000	947500	0.458	0.542	0	0
unitig_0_quiver	947500	948000	0.44	0.56	0	0
unitig_0_quiver	948000	948500	0.446	0.554	0	0
unitig_0_quiver	948500	949000	0.424	0.576	0	0
unitig_0_quiver	949000	949500	0.526	0.474	0	0
unitig_0_quiver	949500	950000	0.438	0.562	0	0
unitig_0_quiver	950000	950500	0.472	0.528	0	0
unitig_0_quiver	950500	951000	0.488	0.512	0	0
unitig_0_quiver	951000	951500	0.526	0.474	0	0
unitig_0_quiver	951500	952000	0.484	0.516	0	0
unitig_0_quiver	952000	952500	0.43	0.57	0	0
unitig_0_quiver	952500	953000	0.464	0.536	0	0
unitig_0_quiver	953000	953500	0.472	0.528	0	0
unitig_0_quiver	953500	954000	0.45	0.55	0	0
unitig_0_quiver	954000	954500	0.47	0.53	0	0
unitig_0_quiver	954500	955000	0.436	0.564	0	0
unitig_0_quiver	955000	955500	0.462	0.538	0	0
unitig_0_quiver	955500	956000	0.442	0.558	0	0
unitig_0_quiver	956000	956500	0.404	0.596	0	0
unitig_0_quiver	956500	957000	0.384	0.616	0	0
unitig_0_quiver	957000	957500	0.478	0.522	0	0
unitig_0_quiver	957500	958000	0.462	0.538	0	0
unitig_0_quiver	958000	958500	0.406	0.594	0	0
unitig_0_quiver	958500	959000	0.402	0.598	0	0
unitig_0_quiver	959000	959500	0.492	0.508	0	0
unitig_0_quiver	959500	960000	0.456	0.544	0	0
unitig_0_quiver	960000	960500	0.41	0.59	0	0
unitig_0_quiver	960500	961000	0.418	0.582	0	0
unitig_0_quiver	961000	961500	0.538	0.462	13	0
unitig_0_quiver	961500	962000	0.596	0.404	33	0
unitig_0_quiver	962000	962500	0.58	0.42	59	1
unitig_0_quiver	962500	963000	0.622	0.378	22	0
unitig_0_quiver	963000	963500	0.542	0.458	34	1
unitig_0_quiver	963500	964000	0.598	0.402	35	2
unitig_0_quiver	964000	964500	0.558	0.442	35	0
unitig_0_quiver	964500	965000	0.588	0.412	53	2
unitig_0_quiver	965000	965500	0.618	0.382	58	1
unitig_0_quiver	965500	966000	0.604	0.396	25	1
unitig_0_quiver	966000	966500	0.494	0.506	0	0
unitig_0_quiver	966500	967000	0.4	0.6	0	0
unitig_0_quiver	967000	967500	0.438	0.562	0	0
unitig_0_quiver	967500	968000	0.426	0.574	0	0
unitig_0_quiver	968000	968500	0.446	0.554	0	0
unitig_0_quiver	968500	969000	0.484	0.516	0	0
unitig_0_quiver	969000	969500	0.472	0.528	19	0
unitig_0_quiver	969500	970000	0.592	0.408	32	1
unitig_0_quiver	970000	970500	0.594	0.406	47	0
unitig_0_quiver	970500	971000	0.588	0.412	25	0
unitig_0_quiver	971000	971500	0.558	0.442	42	0
unitig_0_quiver	971500	972000	0.616	0.384	19	0
unitig_0_quiver	972000	972500	0.574	0.426	42	0
unitig_0_quiver	972500	973000	0.578	0.422	35	0
unitig_0_quiver	973000	973500	0.628	0.372	35	1
unitig_0_quiver	973500	974000	0.572	0.428	24	0
unitig_0_quiver	974000	974500	0.528	0.472	42	0
unitig_0_quiver	974500	975000	0.534	0.466	49	2
unitig_0_quiver	975000	975500	0.6	0.4	51	1
unitig_0_quiver	975500	976000	0.564	0.436	35	0
unitig_0_quiver	976000	976500	0.496	0.504	0	0
unitig_0_quiver	976500	977000	0.464	0.536	0	0
unitig_0_quiver	977000	977500	0.46	0.54	0	0
unitig_0_quiver	977500	978000	0.416	0.584	0	0
unitig_0_quiver	978000	978500	0.356	0.644	0	0
unitig_0_quiver	978500	979000	0.398	0.602	0	0
unitig_0_quiver	979000	979500	0.48	0.52	0	0
unitig_0_quiver	979500	980000	0.428	0.572	0	0
unitig_0_quiver	980000	980500	0.48	0.52	0	0
unitig_0_quiver	980500	981000	0.41	0.59	0	0
unitig_0_quiver	981000	981500	0.41	0.59	0	0
unitig_0_quiver	981500	982000	0.496	0.504	0	0
unitig_0_quiver	982000	982500	0.412	0.588	0	0
unitig_0_quiver	982500	983000	0.45	0.55	0	0
unitig_0_quiver	983000	983500	0.46	0.54	0	0
unitig_0_quiver	983500	984000	0.46	0.54	0	0
unitig_0_quiver	984000	984500	0.474	0.526	0	0
unitig_0_quiver	984500	985000	0.46	0.54	0	0
unitig_0_quiver	985000	985500	0.454	0.546	0	0
unitig_0_quiver	985500	986000	0.426	0.574	0	0
unitig_0_quiver	986000	986500	0.478	0.522	0	0
unitig_0_quiver	986500	987000	0.472	0.528	0	0
unitig_0_quiver	987000	987500	0.476	0.524	0	0
unitig_0_quiver	987500	988000	0.486	0.514	0	0
unitig_0_quiver	988000	988500	0.468	0.532	0	0
unitig_0_quiver	988500	989000	0.45	0.55	0	0
unitig_0_quiver	989000	989500	0.446	0.554	0	0
unitig_0_quiver	989500	990000	0.452	0.548	0	0
unitig_0_quiver	990000	990500	0.476	0.524	0	0
unitig_0_quiver	990500	991000	0.462	0.538	0	0
unitig_0_quiver	991000	991500	0.484	0.516	0	0
unitig_0_quiver	991500	992000	0.424	0.576	0	0
unitig_0_quiver	992000	992500	0.43	0.57	0	0
unitig_0_quiver	992500	993000	0.474	0.526	0	0
unitig_0_quiver	993000	993500	0.478	0.522	0	0
unitig_0_quiver	993500	994000	0.48	0.52	0	0
unitig_0_quiver	994000	994500	0.452	0.548	0	0
unitig_0_quiver	994500	995000	0.462	0.538	0	0
unitig_0_quiver	995000	995500	0.408	0.592	0	0
unitig_0_quiver	995500	996000	0.43	0.57	0	0
unitig_0_quiver	996000	996500	0.49	0.51	0	0
unitig_0_quiver	996500	997000	0.434	0.566	0	0
unitig_0_quiver	997000	997500	0.456	0.544	0	0
unitig_0_quiver	997500	998000	0.448	0.552	0	0
unitig_0_quiver	998000	998500	0.432	0.568	0	0
unitig_0_quiver	998500	999000	0.454	0.546	0	0
[truncated: 76,491 more rows]
